# Supplementary material for: Joeropsididae Nordenstam, 1933 (Crustacea, Isopoda, Asellota) from the Lizard Island region of the Great Barrier Reef, Queensland, Australia
Source: Zookeys. 2015 Mar 26;(491):1–62. doi: 10.3897/zookeys.491.4932 (PMC4389183; doi:10.3897/zookeys.491.4932)
Supplement: XML Treatment for Joeropsididae [file zookeys.491.4932-treatment1.xml]

<!DOCTYPE tp:taxon-treatment
  PUBLIC "-//TaxonX//DTD Taxonomic Treatment Publishing DTD v0 20100105//EN" "tax-treatment-NSO.dtd">
<tp:taxon-treatment xmlns:tp="http://www.plazi.org/taxpub"><tp:treatment-meta><kwd-group><label>Taxon classification</label><kwd><named-content content-type="kingdom">Animalia</named-content></kwd><kwd><named-content content-type="order">Isopoda</named-content></kwd><kwd><named-content content-type="family">Joeropsididae</named-content></kwd></kwd-group><mixed-citation publication-type="journal"><person-group><name><surname>Bruce</surname><given-names>Niel L.</given-names></name></person-group><article-title><tp:taxon-name><tp:taxon-name-part taxon-name-part-type="family">Joeropsididae</tp:taxon-name-part></tp:taxon-name> Nordenstam, 1933 (<tp:taxon-name><tp:taxon-name-part taxon-name-part-type="subphylum">Crustacea</tp:taxon-name-part></tp:taxon-name>, <tp:taxon-name><tp:taxon-name-part taxon-name-part-type="order">Isopoda</tp:taxon-name-part></tp:taxon-name>, <tp:taxon-name><tp:taxon-name-part taxon-name-part-type="suborder">Asellota</tp:taxon-name-part></tp:taxon-name>) from the Lizard Island region of the Great Barrier Reef, Queensland, Australia</article-title><source>Zookeys</source><day>26</day><month>3</month><year>2015</year><volume>2015</volume><issue>491</issue><fpage>1</fpage><lpage>62</lpage><pub-id pub-id-type="doi">10.3897/zookeys.491.4932</pub-id></mixed-citation></tp:treatment-meta><tp:nomenclature><label>Family</label><tp:taxon-name>
                        <tp:taxon-name-part taxon-name-part-type="family">Joeropsididae</tp:taxon-name-part>
                    </tp:taxon-name><tp:taxon-authority>Nordenstam, 1933</tp:taxon-authority><tp:nomenclature-citation-list><tp:nomenclature-citation><tp:taxon-name><tp:taxon-name-part taxon-name-part-type="above-genus">Jaeropsinae</tp:taxon-name-part></tp:taxon-name><comment> Nordenstam, 1933: 190.</comment></tp:nomenclature-citation><tp:nomenclature-citation><tp:taxon-name><tp:taxon-name-part taxon-name-part-type="above-genus">Iaeropsinae</tp:taxon-name-part></tp:taxon-name><comment>. – <xref ref-type="bibr" rid="B19">Nierstrasz 1941</xref>: 288.</comment></tp:nomenclature-citation><tp:nomenclature-citation><tp:taxon-name><tp:taxon-name-part taxon-name-part-type="family">Jaeropsidae</tp:taxon-name-part></tp:taxon-name><comment>. – <xref ref-type="bibr" rid="B13">Menzies 1962</xref>: 63. – <xref ref-type="bibr" rid="B15">Menzies and Glynn 1968</xref>: 75.</comment></tp:nomenclature-citation><tp:nomenclature-citation><tp:taxon-name><tp:taxon-name-part taxon-name-part-type="family">Joeropsididae</tp:taxon-name-part></tp:taxon-name><comment>. – <xref ref-type="bibr" rid="B26">Sivertsen and Holthuis 1980</xref>: 96. – <xref ref-type="bibr" rid="B30">Wilson 1997</xref>: 86. – <xref ref-type="bibr" rid="B11">Kussakin 1999</xref>: 10. – <xref ref-type="bibr" rid="B6">Just 2001</xref>: 303.</comment></tp:nomenclature-citation></tp:nomenclature-citation-list></tp:nomenclature><tp:treatment-sec sec-type="Diagnosis"><title>Diagnosis.</title><p><bold>Male.</bold> Body dorsoventrally flattened; lateral margins normally parallel, occasionally tapering posteriorly. Pereonites of subequal length; lateral margins covering coxae in dorsal view, entire, smooth or finely serrate. Pereopods all ambulatory, all similar; pereopod 1 with 2 dactylar claws, pereopods 2–7 with 2 or 3 dactylar claws. Eyes dorsolateral, sessile. Anterior margin of cephalon with strong median concavity. Pseudorostrum present, inserted into cephalic concavity, rarely joined along straight line. Pleon with no free pleonites. Pleotelson subequal in width to pereonite 7. Anten<!--PageBreak-->na 1 shorter than cephalon, peduncular article 1 expanded, longer than articles 2 and 3 combined; flagellum shorter than peduncle, with 3–5 articles. Antenna 2 peduncle geniculate, with article 6 and flagellum folding laterally and posteriorly under lateral margin of expanded article 5; first 4 articles short, article 4 more or less embedded into 3, article 5 longer than 1–4 combined, expanded laterally, article 6 0.5–0,8 as long as article 5, generally widening distally; antennal scale absent; flagellum with enlarged, normally conjoint article 1. Mandible molar a long, slender, pointed projection (often with small accessory denticles); incisor of 4–6 large teeth; lacinia mobilis absent; spine row present. Maxilliped sub-quadrate, covering entire mouthpart field, distally margin convex, with distinct distomesial concavity; palp with at least article 2 mesially expanded, epipod half length of endite or less. Pleopod 2 rami with longer or shorter lateral fringe of modified cuticular scales. Pleopod 3 exopod biarticulate, longer than endopod, with lateral fringe of modified cuticular scales; endopod with 3 plumose setae. Pleopod 4 exopod vestigial. Uropods biramous, inserted ventrally on pleotelson usually within distinctive insinuation in pleotelson margin; peduncle broader than long and mesially expanded; rami shorter than peduncle. Anus outside pleopodal chamber, between bases of uropodal peduncles, partly or entirely covered by pleopod 1.</p><p><bold>Female.</bold> Pleopod 2 with lateral fringe of cuticular scales; partly or entirely covering anus. Female spermathecal duct opening on anterior surface of pereonite 5, oviduct opening ventrally on pereonite 5 mesially to coxa. Oostegites on pereopods 1–5.</p></tp:treatment-sec><tp:treatment-sec sec-type="Included genera"><title>Included genera.</title><p><italic><tp:taxon-name><tp:taxon-name-part taxon-name-part-type="genus">Joeropsis</tp:taxon-name-part></tp:taxon-name></italic> Koehler, 1885, <italic><tp:taxon-name><tp:taxon-name-part taxon-name-part-type="genus">Rugojoeropsis</tp:taxon-name-part></tp:taxon-name></italic> Just, 2001 and <italic><tp:taxon-name><tp:taxon-name-part taxon-name-part-type="genus">Scaphojoeropsis</tp:taxon-name-part></tp:taxon-name></italic> Just, 2001.</p></tp:treatment-sec><tp:treatment-sec sec-type="Remarks"><title>Remarks.</title><p>Only a few species of the family <tp:taxon-name><tp:taxon-name-part taxon-name-part-type="family">Joeropsididae</tp:taxon-name-part></tp:taxon-name> had been described by the 1990s. By 1950 eleven species of <italic><tp:taxon-name><tp:taxon-name-part taxon-name-part-type="genus">Joeropsis</tp:taxon-name-part></tp:taxon-name></italic> had been named, and a further 13 species had been described by 1975. In a period of high activity in the late twentieth century (see <xref ref-type="bibr" rid="B21">Poore and Bruce 2012</xref>), notably by Hans-Georg Müller and Brian Kensley, a further 29 species were named (see <xref ref-type="bibr" rid="B25">Schotte et al. 2011</xref>), all the while the family remaining with the single genus. In <xref ref-type="bibr" rid="B6">2001</xref> Jean Just described the first new genera within the <tp:taxon-name><tp:taxon-name-part taxon-name-part-type="family">Joeropsididae</tp:taxon-name-part></tp:taxon-name>, and at that point there were 69 known species and two subspecies (<xref ref-type="bibr" rid="B6">Just 2001</xref>).</p><p>The family is readily recognised, including in the field, by the compact body shape, with a characteristically robust and reflexed antenna 2, and small, ventrolaterally inserted uropods with a peduncle that is large in relation to the tiny rami.</p><p>The mouthpart morphology suggests that the highly mobile joeropsidids are carnivorous. The mandibles usually possess a five-cusped incisor with acute cusps, completely lacks a lacinia mobilis, has a prominent spine row of simple or finely serrate spines and a blade-like molar process, all characters that are analogous to the mouthparts of the scavenging or predatory isopod family <tp:taxon-name><tp:taxon-name-part taxon-name-part-type="family">Cirolanidae</tp:taxon-name-part></tp:taxon-name>. These characters are not unique to the family, but the maxilliped morphology with the large endite, small palp and epipod, and mesially excavate distal margin does appear to be unique.</p><p>The phylogenetic relationships of the <tp:taxon-name><tp:taxon-name-part taxon-name-part-type="family">Joeropsididae</tp:taxon-name-part></tp:taxon-name> remain unsettled. Three analyses have included representatives of the family (<xref ref-type="bibr" rid="B29">Wilson 1994</xref>; <xref ref-type="bibr" rid="B23">Rapuach et al. 2009</xref>; <xref ref-type="bibr" rid="B12">Lins et al. 2012</xref>) but none had the <tp:taxon-name><tp:taxon-name-part taxon-name-part-type="family">Joeropsididae</tp:taxon-name-part></tp:taxon-name> as the primary focus. <xref ref-type="bibr" rid="B29">Wil<!--PageBreak-->son (1994)</xref>, using morphological data, included the <tp:taxon-name><tp:taxon-name-part taxon-name-part-type="family">Joeropsididae</tp:taxon-name-part></tp:taxon-name> as a potential outgroup for the <tp:taxon-name><tp:taxon-name-part taxon-name-part-type="family">Janiridae</tp:taxon-name-part></tp:taxon-name>, and found that the <tp:taxon-name><tp:taxon-name-part taxon-name-part-type="family">Joeropsididae</tp:taxon-name-part></tp:taxon-name> was sister to <italic><tp:taxon-name><tp:taxon-name-part taxon-name-part-type="genus">Jaera</tp:taxon-name-part></tp:taxon-name></italic>+<italic><tp:taxon-name><tp:taxon-name-part taxon-name-part-type="genus">Iais</tp:taxon-name-part></tp:taxon-name></italic> (Wilson 2004, figs 1 and 2), but those clades lacked supporting apomorphies. In contrast both <xref ref-type="bibr" rid="B23">Raupach et al. (2009)</xref> and <xref ref-type="bibr" rid="B12">Lins et al. (2012)</xref>, using molecular data, found that the <tp:taxon-name><tp:taxon-name-part taxon-name-part-type="family">Joeropsididae</tp:taxon-name-part></tp:taxon-name> are closer to the <tp:taxon-name><tp:taxon-name-part taxon-name-part-type="family">Acanthaspidiidae</tp:taxon-name-part></tp:taxon-name>. <xref ref-type="bibr" rid="B23">Raupach et al. (2009)</xref> showed the <tp:taxon-name><tp:taxon-name-part taxon-name-part-type="family">Joeropsididae</tp:taxon-name-part></tp:taxon-name> as sister group to the <tp:taxon-name><tp:taxon-name-part taxon-name-part-type="family">Acanthaspidiidae</tp:taxon-name-part></tp:taxon-name> (including <italic><tp:taxon-name><tp:taxon-name-part taxon-name-part-type="genus">Ianthopsis</tp:taxon-name-part></tp:taxon-name></italic>) and that <tp:taxon-name><tp:taxon-name-part taxon-name-part-type="family">Joeropsididae</tp:taxon-name-part></tp:taxon-name>+<tp:taxon-name><tp:taxon-name-part taxon-name-part-type="family">Acanthaspidiidae</tp:taxon-name-part></tp:taxon-name> are sister to <italic><tp:taxon-name><tp:taxon-name-part taxon-name-part-type="genus">Iarthrippa</tp:taxon-name-part></tp:taxon-name></italic> (part of <tp:taxon-name><tp:taxon-name-part taxon-name-part-type="family">Janiridae</tp:taxon-name-part></tp:taxon-name>) (<xref ref-type="bibr" rid="B23">Raupach et al. 2009</xref>, fig. 1, strict consensus tree), or sister to <italic><tp:taxon-name><tp:taxon-name-part taxon-name-part-type="genus">Iarthrippa</tp:taxon-name-part></tp:taxon-name></italic> (<xref ref-type="bibr" rid="B23">Raupach et al. 2009</xref>, fig. 2, 50% majority rule tree), with <tp:taxon-name><tp:taxon-name-part taxon-name-part-type="family">Joeropsididae</tp:taxon-name-part></tp:taxon-name>+<italic><tp:taxon-name><tp:taxon-name-part taxon-name-part-type="genus">Iarthrippa</tp:taxon-name-part></tp:taxon-name></italic> sister to <tp:taxon-name><tp:taxon-name-part taxon-name-part-type="family">Acanthaspidiidae</tp:taxon-name-part></tp:taxon-name>+<italic><tp:taxon-name><tp:taxon-name-part taxon-name-part-type="genus">Ianthopsis</tp:taxon-name-part></tp:taxon-name></italic>. <xref ref-type="bibr" rid="B12">Lins et al. (2012)</xref> found that the <tp:taxon-name><tp:taxon-name-part taxon-name-part-type="family">Joeropsididae</tp:taxon-name-part></tp:taxon-name> is sister group to the <tp:taxon-name><tp:taxon-name-part taxon-name-part-type="family">Acanthaspidiidae</tp:taxon-name-part></tp:taxon-name> (Fig. <xref ref-type="fig" rid="F1">1</xref>). These analyses uphold the monophyly of the <tp:taxon-name><tp:taxon-name-part taxon-name-part-type="family">Joeropsididae</tp:taxon-name-part></tp:taxon-name>, and indicate a close but unresolved relationship to both the <tp:taxon-name><tp:taxon-name-part taxon-name-part-type="family">Acanthaspidiidae</tp:taxon-name-part></tp:taxon-name> and <tp:taxon-name><tp:taxon-name-part taxon-name-part-type="family">Janiridae</tp:taxon-name-part></tp:taxon-name>.</p></tp:treatment-sec><tp:treatment-sec sec-type="Key to the genera of Joeropsididae"><title>Key to the genera of <tp:taxon-name><tp:taxon-name-part taxon-name-part-type="family">Joeropsididae</tp:taxon-name-part></tp:taxon-name></title><table-wrap content-type="key" position="anchor" orientation="portrait"><table rules="all"><tbody><tr><td rowspan="1" colspan="1">1</td><td rowspan="1" colspan="1">Body lateral margins straight; maxillipedal palp article 2 only with distomesial lobe, not widest distally</td><td rowspan="1" colspan="1"><bold>2</bold></td></tr><tr><td rowspan="1" colspan="1">–</td><td rowspan="1" colspan="1">Body lateral margins converging posteriorly; maxillipedal palp articles 2 and 3 widest distally, each with distomesial lobe</td><td rowspan="1" colspan="1"><bold><italic><tp:taxon-name><tp:taxon-name-part taxon-name-part-type="genus">Scaphojoeropsis</tp:taxon-name-part></tp:taxon-name></italic></bold></td></tr><tr><td rowspan="1" colspan="1">2</td><td rowspan="1" colspan="1">Body dorsal surfaces coarsely granular and nodulose</td><td rowspan="1" colspan="1"><bold><italic><tp:taxon-name><tp:taxon-name-part taxon-name-part-type="genus">Rugojoeropsis</tp:taxon-name-part></tp:taxon-name></italic></bold></td></tr><tr><td rowspan="1" colspan="1">–</td><td rowspan="1" colspan="1">Body dorsal surfaces smooth or finely granular, with or without longitudinal carinae</td><td rowspan="1" colspan="1"><bold><italic><tp:taxon-name><tp:taxon-name-part taxon-name-part-type="genus">Joeropsis</tp:taxon-name-part></tp:taxon-name></italic></bold></td></tr></tbody></table></table-wrap></tp:treatment-sec><tp:treatment-sec><!--Section generated to contain objects referenced in tp:taxon-treatment.--><fig id="F1" position="float" orientation="portrait"><label>Figure 1.</label><caption><p>CReefs collecting sites in the Lizard Island region with names of major collecting sites. <bold>A</bold> Lizard Island group and nearby islands and reefs <bold>B</bold> Lizard Island group. LIRS = Lizard Island Research Station.</p></caption><graphic xmlns:xlink="http://www.w3.org/1999/xlink" xlink:href="zookeys-491-001-g001.jpg" position="float" orientation="portrait" xlink:type="simple" id="oo_40675.jpg"/></fig></tp:treatment-sec><ref-list><ref id="B19"><mixed-citation xmlns:xlink="http://www.w3.org/1999/xlink" xlink:type="simple"><person-group><name name-style="western"><surname>Nierstrasz</surname><given-names>HF</given-names></name></person-group> (<year>1941</year>) <article-title><tp:taxon-name><tp:taxon-name-part taxon-name-part-type="order">Isopoda</tp:taxon-name-part></tp:taxon-name> Genuina. III. <tp:taxon-name><tp:taxon-name-part taxon-name-part-type="suborder">Gnathiidea</tp:taxon-name-part></tp:taxon-name>, <tp:taxon-name><tp:taxon-name-part taxon-name-part-type="suborder">Anthuridea</tp:taxon-name-part></tp:taxon-name>, <tp:taxon-name><tp:taxon-name-part taxon-name-part-type="suborder">Valvifera</tp:taxon-name-part></tp:taxon-name>, <tp:taxon-name><tp:taxon-name-part taxon-name-part-type="suborder">Asellota</tp:taxon-name-part></tp:taxon-name>, <tp:taxon-name><tp:taxon-name-part taxon-name-part-type="suborder">Phreatoicidea</tp:taxon-name-part></tp:taxon-name>.</article-title> In: <person-group><name name-style="western"><surname>Weber</surname><given-names>M</given-names></name><name name-style="western"><surname>De Beaufort</surname><given-names>LF</given-names></name></person-group> (<role>Eds</role>) <source>Die Isopoden der Siboga-Expedition</source>. <publisher-name>E.J. Brill</publisher-name>, <publisher-loc>Leiden</publisher-loc>, <fpage>235</fpage>–<lpage>308</lpage>.</mixed-citation></ref><ref id="B13"><mixed-citation xmlns:xlink="http://www.w3.org/1999/xlink" xlink:type="simple"><person-group><name name-style="western"><surname>Menzies</surname><given-names>RJ</given-names></name></person-group> (<year>1962</year>) <article-title>The zoogeography, ecology, and systematics of the Chilean marine isopods.</article-title><source>Reports of the Lund University Chile Expedition 1948–49. 42</source>. <publisher-name>Lunds Universitets Årsskrifter, NF Avd 2</publisher-name><volume>57</volume>: <fpage>1</fpage>–<lpage>162</lpage>.</mixed-citation></ref><ref id="B15"><mixed-citation xmlns:xlink="http://www.w3.org/1999/xlink" xlink:type="simple"><person-group><name name-style="western"><surname>Menzies</surname><given-names>RJ</given-names></name><name name-style="western"><surname>Glynn</surname><given-names>PW</given-names></name></person-group> (<year>1968</year>) <article-title>The common marine isopod <tp:taxon-name><tp:taxon-name-part taxon-name-part-type="subphylum">Crustacea</tp:taxon-name-part></tp:taxon-name> of Puerto Rico.</article-title><source>Studies on the fauna of Curaçao and other Caribbean Islands</source><volume>27</volume>(<issue>104</issue>): <fpage>1</fpage>–<lpage>133</lpage>.</mixed-citation></ref><ref id="B26"><mixed-citation xmlns:xlink="http://www.w3.org/1999/xlink" xlink:type="simple"><person-group><name name-style="western"><surname>Sivertsen</surname><given-names>E</given-names></name><name name-style="western"><surname>Holthuis</surname><given-names>LB</given-names></name></person-group> (<year>1980</year>) <article-title>The marine isopod <tp:taxon-name><tp:taxon-name-part taxon-name-part-type="subphylum">Crustacea</tp:taxon-name-part></tp:taxon-name> of the Tristan da Cunha Archipelago.</article-title><source>Gunneria</source><volume>35</volume>: <fpage>1</fpage>–<lpage>128</lpage>.</mixed-citation></ref><ref id="B30"><mixed-citation xmlns:xlink="http://www.w3.org/1999/xlink" xlink:type="simple"><person-group><name name-style="western"><surname>Wilson</surname><given-names>G</given-names></name></person-group> (<year>1997</year>) <article-title>The suborder <tp:taxon-name><tp:taxon-name-part taxon-name-part-type="suborder">Asellota</tp:taxon-name-part></tp:taxon-name>.</article-title> In: <person-group><name name-style="western"><surname>Wetzer</surname><given-names>R</given-names></name><name name-style="western"><surname>Brusca</surname><given-names>RC</given-names></name><name name-style="western"><surname>Wilson</surname><given-names>GDF</given-names></name></person-group> (<role>Eds</role>) <source>Taxonomic Atlas of the Benthic Fauna of the Santa Maria Basin and Western Santa Barbara Channel The <tp:taxon-name><tp:taxon-name-part taxon-name-part-type="subphylum">Crustacea</tp:taxon-name-part></tp:taxon-name>, Part 2: <tp:taxon-name><tp:taxon-name-part taxon-name-part-type="order">Isopoda</tp:taxon-name-part></tp:taxon-name>, <tp:taxon-name><tp:taxon-name-part taxon-name-part-type="order">Cumacea</tp:taxon-name-part></tp:taxon-name> and <tp:taxon-name><tp:taxon-name-part taxon-name-part-type="order">Tanaidacea</tp:taxon-name-part></tp:taxon-name></source>. <publisher-name>Santa Barbara Museum of Natural History</publisher-name>, <publisher-loc>Santa Barbara</publisher-loc>, <fpage>59</fpage>–<lpage>109</lpage>.</mixed-citation></ref><ref id="B11"><mixed-citation xmlns:xlink="http://www.w3.org/1999/xlink" xlink:type="simple"><person-group><name name-style="western"><surname>Kussakin</surname><given-names>OG</given-names></name></person-group> (<year>1999</year>) <source>Morskye I solonovatovodnye ravnonogie rakoobrasnye (<tp:taxon-name><tp:taxon-name-part taxon-name-part-type="order">Isopoda</tp:taxon-name-part></tp:taxon-name>) cholodnix I umerennix vod severnogo polushariya. Tom III. Podotryad <tp:taxon-name><tp:taxon-name-part taxon-name-part-type="suborder">Asellota</tp:taxon-name-part></tp:taxon-name>. Chast 2. <tp:taxon-name><tp:taxon-name-part taxon-name-part-type="family">Joeropsididae</tp:taxon-name-part></tp:taxon-name>, <tp:taxon-name><tp:taxon-name-part taxon-name-part-type="family">Nannoniscidae</tp:taxon-name-part></tp:taxon-name>, <tp:taxon-name><tp:taxon-name-part taxon-name-part-type="family">Desmosomatidae</tp:taxon-name-part></tp:taxon-name>, <tp:taxon-name><tp:taxon-name-part taxon-name-part-type="family">Macrostylidae</tp:taxon-name-part></tp:taxon-name>. Opredeliteli po Faune SSSR.</source><publisher-name>Izdavaemye Zoologischeskim Institutom Rossiiskaya Akademiya Nauk</publisher-name>, <publisher-loc>Saint Petersberg</publisher-loc>, <size units="page">384 pp</size>.</mixed-citation></ref><ref id="B6"><mixed-citation xmlns:xlink="http://www.w3.org/1999/xlink" xlink:type="simple"><person-group><name name-style="western"><surname>Just</surname><given-names>J</given-names></name></person-group> (<year>2001</year>) <article-title>Bathyal <tp:taxon-name><tp:taxon-name-part taxon-name-part-type="family">Joeropsididae</tp:taxon-name-part></tp:taxon-name> (<tp:taxon-name><tp:taxon-name-part taxon-name-part-type="order">Isopoda</tp:taxon-name-part></tp:taxon-name>: <tp:taxon-name><tp:taxon-name-part taxon-name-part-type="suborder">Asellota</tp:taxon-name-part></tp:taxon-name>) from south-eastern Australia, with description of two new genera.</article-title><source>Memoirs of Museum Victoria</source><volume>58</volume>: <fpage>297</fpage>–<lpage>333</lpage>.</mixed-citation></ref><ref id="B21"><mixed-citation xmlns:xlink="http://www.w3.org/1999/xlink" xlink:type="simple"><person-group><name name-style="western"><surname>Poore</surname><given-names>GCB</given-names></name><name name-style="western"><surname>Bruce</surname><given-names>NL</given-names></name></person-group> (<year>2012</year>) <article-title>Global diversity of marine isopods (except <tp:taxon-name><tp:taxon-name-part taxon-name-part-type="suborder">Asellota</tp:taxon-name-part></tp:taxon-name> and crustacean symbionts).</article-title><source>PLoS ONE</source><volume>7</volume>(<issue>8</issue>): <elocation-id>e43529</elocation-id>. doi: <ext-link ext-link-type="doi" xlink:href="10.1371/journal.pone.0043529" xlink:type="simple">10.1371/journal.pone.0043529</ext-link></mixed-citation></ref><ref id="B25"><mixed-citation xmlns:xlink="http://www.w3.org/1999/xlink" xlink:type="simple"><person-group><name name-style="western"><surname>Schotte</surname><given-names>M</given-names></name><name name-style="western"><surname>Boyko</surname><given-names>CB</given-names></name><name name-style="western"><surname>Bruce</surname><given-names>NL</given-names></name><name name-style="western"><surname>Poore</surname><given-names>GCB</given-names></name><name name-style="western"><surname>Taiti</surname><given-names>S</given-names></name><name name-style="western"><surname>Wilson</surname><given-names>GDF</given-names></name></person-group> (<year>2011</year>) <source>World List of Marine Freshwater and Terrestrial Isopod Crustaceans</source>. <ext-link ext-link-type="uri" xlink:href="http://www.marinespecies.org/isopoda" xlink:type="simple">http://www.marinespecies.org/isopoda</ext-link></mixed-citation></ref><ref id="B29"><mixed-citation xmlns:xlink="http://www.w3.org/1999/xlink" xlink:type="simple"><person-group><name name-style="western"><surname>Wilson</surname><given-names>GDF</given-names></name></person-group> (<year>1994</year>) <article-title>A phylogenetic analysis of the isopod family <tp:taxon-name><tp:taxon-name-part taxon-name-part-type="family">Janiridae</tp:taxon-name-part></tp:taxon-name> (<tp:taxon-name><tp:taxon-name-part taxon-name-part-type="subphylum">Crustacea</tp:taxon-name-part></tp:taxon-name>).</article-title><source>Invertebrate Taxonomy</source><volume>8</volume>: <fpage>749</fpage>–<lpage>766</lpage></mixed-citation></ref><ref id="B23"><mixed-citation xmlns:xlink="http://www.w3.org/1999/xlink" xlink:type="simple"><person-group><name name-style="western"><surname>Raupach</surname><given-names>MJ</given-names></name><name name-style="western"><surname>Mayer</surname><given-names>C</given-names></name><name name-style="western"><surname>Malyutina</surname><given-names>MV</given-names></name><name name-style="western"><surname>Wägele</surname><given-names>J-W</given-names></name></person-group> (<year>2009</year>) <article-title>Multiple origins of deep-sea <tp:taxon-name><tp:taxon-name-part taxon-name-part-type="suborder">Asellota</tp:taxon-name-part></tp:taxon-name> (<tp:taxon-name><tp:taxon-name-part taxon-name-part-type="subphylum">Crustacea</tp:taxon-name-part></tp:taxon-name>: <tp:taxon-name><tp:taxon-name-part taxon-name-part-type="order">Isopoda</tp:taxon-name-part></tp:taxon-name>) from shallow waters revealed by molecular data.</article-title><source>Proceedings of the Royal Society of London, Series B</source><volume>276</volume>: <fpage>799</fpage>–<lpage>808</lpage></mixed-citation></ref><ref id="B12"><mixed-citation xmlns:xlink="http://www.w3.org/1999/xlink" xlink:type="simple"><person-group><name name-style="western"><surname>Lins</surname><given-names>LSF</given-names></name><name name-style="western"><surname>Ho</surname><given-names>SYW</given-names></name><name name-style="western"><surname>Wilson</surname><given-names>GDF</given-names></name><name name-style="western"><surname>Lo</surname><given-names>N</given-names></name></person-group> (<year>2012</year>) <article-title>Evidence for Permo-Triassic colonization of the deep sea by isopods.</article-title><source>Biology Letters</source><volume>8</volume>: <fpage>979</fpage>–<lpage>982</lpage>. doi: <ext-link ext-link-type="doi" xlink:href="10.1098/rsbl.2012.0774" xlink:type="simple">10.1098/rsbl.2012.0774</ext-link></mixed-citation></ref></ref-list></tp:taxon-treatment>
