# Supplementary material for: Joeropsididae Nordenstam, 1933 (Crustacea, Isopoda, Asellota) from the Lizard Island region of the Great Barrier Reef, Queensland, Australia
Source: Zookeys. 2015 Mar 26;(491):1–62. doi: 10.3897/zookeys.491.4932 (PMC4389183; doi:10.3897/zookeys.491.4932)
Supplement: XML Treatment for Joeropsis [file zookeys.491.4932-treatment2.xml]

<!DOCTYPE tp:taxon-treatment
  PUBLIC "-//TaxonX//DTD Taxonomic Treatment Publishing DTD v0 20100105//EN" "tax-treatment-NSO.dtd">
<tp:taxon-treatment xmlns:tp="http://www.plazi.org/taxpub"><tp:treatment-meta><kwd-group><label>Taxon classification</label><kwd><named-content content-type="kingdom">Animalia</named-content></kwd><kwd><named-content content-type="order">Isopoda</named-content></kwd><kwd><named-content content-type="family">Joeropsididae</named-content></kwd></kwd-group><mixed-citation publication-type="journal"><person-group><name><surname>Bruce</surname><given-names>Niel L.</given-names></name></person-group><article-title><tp:taxon-name><tp:taxon-name-part taxon-name-part-type="family">Joeropsididae</tp:taxon-name-part></tp:taxon-name> Nordenstam, 1933 (<tp:taxon-name><tp:taxon-name-part taxon-name-part-type="subphylum">Crustacea</tp:taxon-name-part></tp:taxon-name>, <tp:taxon-name><tp:taxon-name-part taxon-name-part-type="order">Isopoda</tp:taxon-name-part></tp:taxon-name>, <tp:taxon-name><tp:taxon-name-part taxon-name-part-type="suborder">Asellota</tp:taxon-name-part></tp:taxon-name>) from the Lizard Island region of the Great Barrier Reef, Queensland, Australia</article-title><source>Zookeys</source><day>26</day><month>3</month><year>2015</year><volume>2015</volume><issue>491</issue><fpage>1</fpage><lpage>62</lpage><pub-id pub-id-type="doi">10.3897/zookeys.491.4932</pub-id></mixed-citation></tp:treatment-meta><tp:nomenclature><label>Genus</label><tp:taxon-name>
                        <tp:taxon-name-part taxon-name-part-type="genus">Joeropsis</tp:taxon-name-part>
                    </tp:taxon-name><tp:taxon-authority>Koehler, 1885</tp:taxon-authority><tp:nomenclature-citation-list><tp:nomenclature-citation><tp:taxon-name><tp:taxon-name-part taxon-name-part-type="genus">Joeropsis</tp:taxon-name-part></tp:taxon-name><comment> Koehler, 1885: 7. – <xref ref-type="bibr" rid="B8">Kensley and Schotte 1989</xref>: 87; <xref ref-type="bibr" rid="B30">Wilson 1997</xref>: 86; <xref ref-type="bibr" rid="B11">Kussakin 1999</xref>: 12; <xref ref-type="bibr" rid="B6">Just 2001</xref>: 304; <xref ref-type="bibr" rid="B9">Kensley and Schotte 2002</xref>: 1428.</comment></tp:nomenclature-citation><tp:nomenclature-citation><tp:taxon-name><tp:taxon-name-part taxon-name-part-type="genus">Jæropsis</tp:taxon-name-part></tp:taxon-name><comment>. – <xref ref-type="bibr" rid="B24">Richardson 1905</xref>: 476; <xref ref-type="bibr" rid="B27">Stebbing 1905</xref>: 50.</comment></tp:nomenclature-citation><tp:nomenclature-citation><tp:taxon-name><tp:taxon-name-part taxon-name-part-type="genus">Jaeropsis</tp:taxon-name-part></tp:taxon-name><comment>. – <xref ref-type="bibr" rid="B28">Vanhöffen 1914</xref>: 531(unjustified emendation). – <xref ref-type="bibr" rid="B20">Nordenstam 1933</xref>: 191. – <xref ref-type="bibr" rid="B14">Menzies and Barnard 1959</xref>: 10; <xref ref-type="bibr" rid="B13">Menzies 1962</xref>: 64; <xref ref-type="bibr" rid="B15">Menzies and Glynn 1968</xref>: 76.</comment></tp:nomenclature-citation><tp:nomenclature-citation><tp:taxon-name><tp:taxon-name-part taxon-name-part-type="genus">Iaeropsis</tp:taxon-name-part></tp:taxon-name><comment>. – <xref ref-type="bibr" rid="B19">Nierstrasz 1941</xref>: 288 (unjustified emendation).</comment></tp:nomenclature-citation></tp:nomenclature-citation-list></tp:nomenclature><tp:treatment-sec sec-type="Diagnosis"><title>Diagnosis.</title><p>Body lateral margins parallel, with or without dorsal sculpture. Cuticle polished, smooth or finely granular. Pseudorostrum with overhanging apex. Upper lip evenly rounded, less than twice as wide as long. Mandible incisor with 5 or 6 strong subequal evenly spaced cusps; spine row setae long, in regular row, with or without lobe on right mandible spine row. Lower lip, lobes longer than wide, distally tapering, pointed. Maxillipeds endite reaching to end of or beyond palp article 3; palp about half length of endite; palp article 3 without mesial lobe, article 4 much longer than article 3. Pereopod 1 with 2 dactylar claws, pereopods 2–7 with 2 or 3 dactylar claws.</p><!--PageBreak--><p><bold>Female.</bold> Pleopod 2 (operculum) with at most a few short simple setae apically.</p></tp:treatment-sec><tp:treatment-sec sec-type="Type species"><title>Type species.</title><p><italic><tp:taxon-name><tp:taxon-name-part taxon-name-part-type="genus">Joeropsis</tp:taxon-name-part> <tp:taxon-name-part taxon-name-part-type="species">brevicornis</tp:taxon-name-part></tp:taxon-name></italic> Koehler, 1885, by monotypy. <xref ref-type="bibr" rid="B13">Menzies (1962)</xref> incorrectly stated the type species to be <italic><tp:taxon-name><tp:taxon-name-part taxon-name-part-type="genus">Joeropsis</tp:taxon-name-part> <tp:taxon-name-part taxon-name-part-type="species">curvicornis</tp:taxon-name-part></tp:taxon-name></italic> (Nicolet, 1849) as did <xref ref-type="bibr" rid="B15">Menzies and Glynn (1968)</xref>. The original orthography on the heading page of <xref ref-type="bibr" rid="B10">Koehler (1885)</xref> was <italic><tp:taxon-name><tp:taxon-name-part taxon-name-part-type="genus">Joeropsis</tp:taxon-name-part></tp:taxon-name></italic>, thereafter <italic><tp:taxon-name><tp:taxon-name-part taxon-name-part-type="genus">Jœropsis</tp:taxon-name-part></tp:taxon-name></italic> [œ] not <italic><tp:taxon-name><tp:taxon-name-part taxon-name-part-type="genus">Jæropsis</tp:taxon-name-part></tp:taxon-name></italic> [æ], the derivation from <italic><tp:taxon-name><tp:taxon-name-part taxon-name-part-type="genus">Jaera</tp:taxon-name-part></tp:taxon-name></italic> notwithstanding; the two spellings can be indistinguishable depending on the font used, but my interpretation is that in some cases the spelling is ambiguous. I follow the first use—<italic><tp:taxon-name><tp:taxon-name-part taxon-name-part-type="genus">Joeropsis</tp:taxon-name-part></tp:taxon-name></italic>.</p></tp:treatment-sec><tp:treatment-sec sec-type="Remarks"><title>Remarks.</title><p>Most older diagnoses (e.g. <xref ref-type="bibr" rid="B14">Menzies and Barnard 1959</xref>) contain little diagnostic information. <xref ref-type="bibr" rid="B30">Wilson (1997)</xref> provided the first restrictive diagnosis. <xref ref-type="bibr" rid="B6">Just (2001)</xref> gave the most recent generic diagnosis. A full synonymy was given by <xref ref-type="bibr" rid="B11">Kussakin (1999)</xref> for family and genus, though spelling changes were largely ignored, and the synonymy includes two identical spellings.</p><p>A number of authors have, over the years, recorded species of <italic><tp:taxon-name><tp:taxon-name-part taxon-name-part-type="genus">Joeropsis</tp:taxon-name-part></tp:taxon-name></italic> from widely disparate locations, some commenting on variation, occasionally establishing subspecies. In most such cases the identity of records remote from the type locality or core distribution have to be regarded with caution and scepticism. The records in the literature, particularly earlier than the 1980s, often lack adequate illustrative and descriptive data. Giving just one example, <italic><tp:taxon-name><tp:taxon-name-part taxon-name-part-type="genus">Joeropsis</tp:taxon-name-part> <tp:taxon-name-part taxon-name-part-type="species">curvicornis</tp:taxon-name-part></tp:taxon-name></italic> (Nicolet, 1849) was recorded from Chile (original record), Sri Lanka (<xref ref-type="bibr" rid="B27">Stebbing 1905</xref>) and New Zealand (when <italic><tp:taxon-name><tp:taxon-name-part taxon-name-part-type="genus">Joeropsis</tp:taxon-name-part> <tp:taxon-name-part taxon-name-part-type="species">neozelanica</tp:taxon-name-part></tp:taxon-name></italic> Chilton, 1891 was considered a junior synonym) but these records are highly unlikely to be the one species.</p><p>Maxilliped palp article 3 in most species lacks a distomesial lobe or process, the exception being <italic><tp:taxon-name><tp:taxon-name-part taxon-name-part-type="genus">Joeropsis</tp:taxon-name-part> <tp:taxon-name-part taxon-name-part-type="species">sanctipauli</tp:taxon-name-part></tp:taxon-name></italic> Kensley, 1989, which has a small distomesial lobe (<xref ref-type="bibr" rid="B7">Kensley 1989</xref>, fig. 3H). Most species of <italic><tp:taxon-name><tp:taxon-name-part taxon-name-part-type="genus">Joeropsis</tp:taxon-name-part></tp:taxon-name></italic>, including all Australian species (those described here and by <xref ref-type="bibr" rid="B6">Just [2001]</xref>) have a distomesial lobe only on maxilliped palp article 2, the exception being <italic><tp:taxon-name><tp:taxon-name-part taxon-name-part-type="genus">Joeropsis</tp:taxon-name-part> <tp:taxon-name-part taxon-name-part-type="species">mije</tp:taxon-name-part></tp:taxon-name></italic> sp. n., which also has a small distolateral lobe on palp article 1 (Fig. <xref ref-type="fig" rid="F15">15D, E</xref>).</p><p>The mandible incisor has five or six distally acute cusps, usually of similar size. Exceptions are <italic><tp:taxon-name><tp:taxon-name-part taxon-name-part-type="genus">Joeropsis</tp:taxon-name-part> <tp:taxon-name-part taxon-name-part-type="species">indica</tp:taxon-name-part></tp:taxon-name></italic> Müller, 1991b and <italic><tp:taxon-name><tp:taxon-name-part taxon-name-part-type="genus">Joeropsis</tp:taxon-name-part> <tp:taxon-name-part taxon-name-part-type="species">makrogenys</tp:taxon-name-part></tp:taxon-name></italic> sp. n., both of which have markedly asymmetric mandibular incisors, with a truncate mesial cusp on the left mandible with the remaining cusps set on a lobe; in <italic><tp:taxon-name><tp:taxon-name-part taxon-name-part-type="genus">Joeropsis</tp:taxon-name-part> <tp:taxon-name-part taxon-name-part-type="species">indica</tp:taxon-name-part></tp:taxon-name></italic> the right mandible cusps are of the usual form, but in <italic><tp:taxon-name><tp:taxon-name-part taxon-name-part-type="genus">Joeropsis</tp:taxon-name-part> <tp:taxon-name-part taxon-name-part-type="species">makrogenys</tp:taxon-name-part></tp:taxon-name></italic> the right mandible proximal or posterior cusp is conspicuously wide and broadly rounded.</p></tp:treatment-sec><tp:treatment-sec sec-type="Species recognition"><title>Species recognition.</title><p>Species within a region are most readily identified by their characteristic colour pattern. Colour pattern is consistent, though shade and density of colour may vary, particularly on preservation. Some species will share similar colour patterns, and for old preserved specimens that have lost the colour pattern morphological characters can be used, the most obvious in the first instance being shape of the pseudorostrum. Other characters that are useful include shape of head (lateral margins narrowing anteriorly, concave, straight; serrate or not), body compactness, antenna 1 and antenna 2 (serrate or not; articles lobed or not; relative width of antenna 2 articles 5 and 6); details of the maxilliped (notably the distal margin of the endite and details of the maxilliped palp), pleotelson shape and serrations of the lateral margins; in some <!--PageBreak-->cases the male pleopod 1 will separate species but the differences are often subtle. Eyes are always dorsolateral in position, but vary in size and may be marginal or sub-marginal in position. A small number of species show dorsal sculpting in the form of carinae or low nodules, ventral keels may be present and the uropods may be with (most species) or without (few species) a distomesial spine. Supporting characters can be seen in body proportions and uropods. Generally the mandible is similar throughout the genus, but two species, <italic><tp:taxon-name><tp:taxon-name-part taxon-name-part-type="genus">Joeropsis</tp:taxon-name-part> <tp:taxon-name-part taxon-name-part-type="species">indica</tp:taxon-name-part></tp:taxon-name></italic> <xref ref-type="bibr" rid="B18">Müller 1991b</xref> and <italic><tp:taxon-name><tp:taxon-name-part taxon-name-part-type="genus">Joeropsis</tp:taxon-name-part> <tp:taxon-name-part taxon-name-part-type="species">makrogenys</tp:taxon-name-part></tp:taxon-name></italic> sp. n. have the proximal cusps on the left mandible incisor set on a lobe, and both species have a comparatively large labrum; additionally the mandibular incisor right proximal cusp is broadly rounded in <italic><tp:taxon-name><tp:taxon-name-part taxon-name-part-type="genus">Joeropsis</tp:taxon-name-part> <tp:taxon-name-part taxon-name-part-type="species">makrogenys</tp:taxon-name-part></tp:taxon-name></italic>. Pereopods and pleopods are generally uniform throughout the genus, although there are differences in pereopod proportions and setation, including the number of dactylar claws on pereopods 2–7 (2 or 3 claws, and 2 claws with a stiff seta).</p></tp:treatment-sec><tp:treatment-sec sec-type="Sexual dimorphism"><title>Sexual dimorphism.</title><p>Males and females of <italic><tp:taxon-name><tp:taxon-name-part taxon-name-part-type="genus">Joeropsis</tp:taxon-name-part></tp:taxon-name></italic> are generally similar, other than for the primary sexual characters. There are some instances of secondary sexual variation, for example the strongly dimorphic antenna 2 in <italic><tp:taxon-name><tp:taxon-name-part taxon-name-part-type="genus">Joeropsis</tp:taxon-name-part> <tp:taxon-name-part taxon-name-part-type="species">mije</tp:taxon-name-part></tp:taxon-name></italic> sp. n. and <italic><tp:taxon-name><tp:taxon-name-part taxon-name-part-type="genus">Joeropsis</tp:taxon-name-part> <tp:taxon-name-part taxon-name-part-type="species">minuta</tp:taxon-name-part></tp:taxon-name></italic> Müller, 1989 (see <xref ref-type="bibr" rid="B16">Müller 1989</xref>, fig. 15F, G), while in <italic><tp:taxon-name><tp:taxon-name-part taxon-name-part-type="genus">Joeropsis</tp:taxon-name-part> <tp:taxon-name-part taxon-name-part-type="species">panstikta</tp:taxon-name-part></tp:taxon-name></italic> sp. n. the males have fewer spines on the pleotelson in comparison to the female.</p></tp:treatment-sec><tp:treatment-sec sec-type="Key to the Lizard Island species of Joeropsis"><title>Key to the Lizard Island species of <italic><tp:taxon-name><tp:taxon-name-part taxon-name-part-type="genus">Joeropsis</tp:taxon-name-part></tp:taxon-name></italic></title><p>This key applies to the named species, 10 of the 15 recorded species in the region. Identifications should be checked against the remarks given for the listed but undescribed species. Inter-reef habitats beyond diving depth are highly likely to have further undescribed species.</p><table-wrap content-type="key" position="anchor" orientation="portrait"><table rules="all"><tbody><tr><td rowspan="1" colspan="1">1</td><td rowspan="1" colspan="1">Pereonites 5–7 with sub-median dorsal carinae</td><td rowspan="1" colspan="1"><bold><italic><tp:taxon-name><tp:taxon-name-part taxon-name-part-type="genus">Joeropsis</tp:taxon-name-part> <tp:taxon-name-part taxon-name-part-type="species">tropida</tp:taxon-name-part></tp:taxon-name></italic> sp. n.</bold></td></tr><tr><td rowspan="1" colspan="1">–</td><td rowspan="1" colspan="1">Body without longitudinal dorsal carinae</td><td rowspan="1" colspan="1"><bold>2</bold></td></tr><tr><td rowspan="1" colspan="1">2</td><td rowspan="1" colspan="1">Body dorsally coloured on all pereonites and pleotelson</td><td rowspan="1" colspan="1"><bold>3</bold></td></tr><tr><td rowspan="1" colspan="1">–</td><td rowspan="1" colspan="1">Body with dorsal coloured bands on head only or some pereonites or variously patterned with one or more clear pereonites</td><td rowspan="1" colspan="1"><bold>4</bold></td></tr><tr><td rowspan="1" colspan="1">3</td><td rowspan="1" colspan="1">Body dorsally evenly dark brown, surfaces moderately setose; (pseudorostrum anteriorly rounded)</td><td rowspan="1" colspan="1"><bold><italic><tp:taxon-name><tp:taxon-name-part taxon-name-part-type="genus">Joeropsis</tp:taxon-name-part> <tp:taxon-name-part taxon-name-part-type="species">adusta</tp:taxon-name-part></tp:taxon-name></italic> sp. n.</bold></td></tr><tr><td rowspan="1" colspan="1">–</td><td rowspan="1" colspan="1">Body dorsally reddish brown, head always darker than rest of body; surfaces smooth; (pseudorostrum anteriorly rounded)</td><td rowspan="1" colspan="1"><bold><italic><tp:taxon-name><tp:taxon-name-part taxon-name-part-type="genus">Joeropsis</tp:taxon-name-part> <tp:taxon-name-part taxon-name-part-type="species">panstikta</tp:taxon-name-part></tp:taxon-name></italic> sp. n.</bold></td></tr><tr><td rowspan="1" colspan="1">4</td><td rowspan="1" colspan="1">Head only with transverse dark-brown band</td><td rowspan="1" colspan="1"><bold>5</bold></td></tr><tr><td rowspan="1" colspan="1">–</td><td rowspan="1" colspan="1">Head and some other somites coloured</td><td rowspan="1" colspan="1"><bold>7</bold></td></tr><tr><td rowspan="1" colspan="1">5</td><td rowspan="1" colspan="1">Pseudorostrum anteriorly concave; maxilliped endite without excavate distomesial angle</td><td rowspan="1" colspan="1"><bold><italic><tp:taxon-name><tp:taxon-name-part taxon-name-part-type="genus">Joeropsis</tp:taxon-name-part> <tp:taxon-name-part taxon-name-part-type="species">makrogenys</tp:taxon-name-part></tp:taxon-name></italic> sp. n.</bold></td></tr><tr><td rowspan="1" colspan="1">–</td><td rowspan="1" colspan="1">Pseudorostrum not anteriorly concave; maxilliped endite with excavate distomesial angle</td><td rowspan="1" colspan="1"><bold>6</bold></td></tr><tr><td rowspan="1" colspan="1">6</td><td rowspan="1" colspan="1">Body 4.7 as long as wide; lateral margins of head not strongly serrate; pseudorostrum lateral margins converging, apex narrowly subtruncate; pleotelson lateral margins each with 5 serrations</td><td rowspan="1" colspan="1"><bold><italic><tp:taxon-name><tp:taxon-name-part taxon-name-part-type="genus">Joeropsis</tp:taxon-name-part> <tp:taxon-name-part taxon-name-part-type="species">wattora</tp:taxon-name-part></tp:taxon-name></italic> sp. n.</bold></td></tr><tr><td rowspan="1" colspan="1"><!--PageBreak-->–</td><td rowspan="1" colspan="1">Body 3.1 as long as wide; lateral margins of head strongly serrate; pseudorostrum anteriorly narrowed, narrowly rounded; pleotelson lateral margins each with 8 serrations</td><td rowspan="1" colspan="1"><bold><italic><tp:taxon-name><tp:taxon-name-part taxon-name-part-type="genus">Joeropsis</tp:taxon-name-part> <tp:taxon-name-part taxon-name-part-type="species">varanus</tp:taxon-name-part></tp:taxon-name></italic> sp. n.</bold></td></tr><tr><td rowspan="1" colspan="1">7</td><td rowspan="1" colspan="1">Pseudorostrum anteriorly acute</td><td rowspan="1" colspan="1"><bold>8</bold></td></tr><tr><td rowspan="1" colspan="1">–</td><td rowspan="1" colspan="1">Pseudorostrum rounded, angled or excavate (not anteriorly acute)</td><td rowspan="1" colspan="1"><bold>9</bold></td></tr><tr><td rowspan="1" colspan="1">8</td><td rowspan="1" colspan="1">Body with four transverse dark bands on head and posterior of pereonites 1, 2 and 4; head and pereonites 1–4 lateral margins serrate</td><td rowspan="1" colspan="1"><bold><italic><tp:taxon-name><tp:taxon-name-part taxon-name-part-type="genus">Joeropsis</tp:taxon-name-part> <tp:taxon-name-part taxon-name-part-type="species">jiigurru</tp:taxon-name-part></tp:taxon-name></italic> sp. n.</bold></td></tr><tr><td rowspan="1" colspan="1">–</td><td rowspan="1" colspan="1">Body with head only with diffuse band; pereonites without distinct bands (male antenna 2 article 5 near circular in outline)</td><td rowspan="1" colspan="1"><bold><italic><tp:taxon-name><tp:taxon-name-part taxon-name-part-type="genus">Joeropsis</tp:taxon-name-part> <tp:taxon-name-part taxon-name-part-type="species">mije</tp:taxon-name-part></tp:taxon-name></italic> sp. n.</bold></td></tr><tr><td rowspan="1" colspan="1">9</td><td rowspan="1" colspan="1">Head lateral margins anteriorly narrowed; body dorsally with sparse chromatophores, pereonite 5 clear; pseudorostrum anteriorly rounded</td><td rowspan="1" colspan="1"><bold><italic><tp:taxon-name><tp:taxon-name-part taxon-name-part-type="genus">Joeropsis</tp:taxon-name-part> <tp:taxon-name-part taxon-name-part-type="species">goobita</tp:taxon-name-part></tp:taxon-name></italic> sp. n.</bold></td></tr><tr><td rowspan="1" colspan="1">–</td><td rowspan="1" colspan="1">Head lateral margins sub-parallel; head band short, diffuse, chromatophores present on pereonites 1–4 and 6 and 7, pereonite 5 clear; pereonites 6 and 7 always paler than 1–4; pseudorostrum anteriorly narrowly excavate</td><td rowspan="1" colspan="1"><bold><italic><tp:taxon-name><tp:taxon-name-part taxon-name-part-type="genus">Joeropsis</tp:taxon-name-part> <tp:taxon-name-part taxon-name-part-type="species">specca</tp:taxon-name-part></tp:taxon-name></italic> sp. n.</bold></td></tr></tbody></table></table-wrap></tp:treatment-sec><tp:treatment-sec><!--Section generated to contain objects referenced in tp:taxon-treatment.--><fig id="F15" position="float" orientation="portrait"><label>Figure 15.</label><caption><p><italic><tp:taxon-name><tp:taxon-name-part taxon-name-part-type="genus">Joeropsis</tp:taxon-name-part> <tp:taxon-name-part taxon-name-part-type="species">mije</tp:taxon-name-part></tp:taxon-name></italic> sp. n. <bold>A, I</bold> male (1.6 mm MTQ W31283); <bold>B–H</bold> male (1.8 mm MTQ W31908). <bold>A</bold> uropod <bold>B</bold> right maxilliped, distal margin <bold>C</bold> left maxilliped, distomesial margin <bold>D</bold> maxilliped <bold>E</bold> maxilliped palp <bold>F</bold> maxillula <bold>G</bold> maxilla <bold>H</bold> maxilla, mesial lobe setae <bold>I</bold> mandible.</p></caption><graphic xmlns:xlink="http://www.w3.org/1999/xlink" xlink:href="zookeys-491-001-g015.jpg" position="float" orientation="portrait" xlink:type="simple" id="oo_40689.jpg"/></fig></tp:treatment-sec><ref-list><ref id="B8"><mixed-citation xmlns:xlink="http://www.w3.org/1999/xlink" xlink:type="simple"><person-group><name name-style="western"><surname>Kensley</surname><given-names>B</given-names></name><name name-style="western"><surname>Schotte</surname><given-names>M</given-names></name></person-group> (<year>1989</year>) <source>Guide to the Marine Isopod Crustaceans of the Caribbean</source>. <publisher-name>Smithsonian Institution Press</publisher-name>, <publisher-loc>Washington, D.C. &amp; London</publisher-loc>, <size units="page">308 pp</size>.</mixed-citation></ref><ref id="B30"><mixed-citation xmlns:xlink="http://www.w3.org/1999/xlink" xlink:type="simple"><person-group><name name-style="western"><surname>Wilson</surname><given-names>G</given-names></name></person-group> (<year>1997</year>) <article-title>The suborder <tp:taxon-name><tp:taxon-name-part taxon-name-part-type="suborder">Asellota</tp:taxon-name-part></tp:taxon-name>.</article-title> In: <person-group><name name-style="western"><surname>Wetzer</surname><given-names>R</given-names></name><name name-style="western"><surname>Brusca</surname><given-names>RC</given-names></name><name name-style="western"><surname>Wilson</surname><given-names>GDF</given-names></name></person-group> (<role>Eds</role>) <source>Taxonomic Atlas of the Benthic Fauna of the Santa Maria Basin and Western Santa Barbara Channel The <tp:taxon-name><tp:taxon-name-part taxon-name-part-type="subphylum">Crustacea</tp:taxon-name-part></tp:taxon-name>, Part 2: <tp:taxon-name><tp:taxon-name-part taxon-name-part-type="order">Isopoda</tp:taxon-name-part></tp:taxon-name>, <tp:taxon-name><tp:taxon-name-part taxon-name-part-type="order">Cumacea</tp:taxon-name-part></tp:taxon-name> and <tp:taxon-name><tp:taxon-name-part taxon-name-part-type="order">Tanaidacea</tp:taxon-name-part></tp:taxon-name></source>. <publisher-name>Santa Barbara Museum of Natural History</publisher-name>, <publisher-loc>Santa Barbara</publisher-loc>, <fpage>59</fpage>–<lpage>109</lpage>.</mixed-citation></ref><ref id="B11"><mixed-citation xmlns:xlink="http://www.w3.org/1999/xlink" xlink:type="simple"><person-group><name name-style="western"><surname>Kussakin</surname><given-names>OG</given-names></name></person-group> (<year>1999</year>) <source>Morskye I solonovatovodnye ravnonogie rakoobrasnye (<tp:taxon-name><tp:taxon-name-part taxon-name-part-type="order">Isopoda</tp:taxon-name-part></tp:taxon-name>) cholodnix I umerennix vod severnogo polushariya. Tom III. Podotryad <tp:taxon-name><tp:taxon-name-part taxon-name-part-type="suborder">Asellota</tp:taxon-name-part></tp:taxon-name>. Chast 2. <tp:taxon-name><tp:taxon-name-part taxon-name-part-type="family">Joeropsididae</tp:taxon-name-part></tp:taxon-name>, <tp:taxon-name><tp:taxon-name-part taxon-name-part-type="family">Nannoniscidae</tp:taxon-name-part></tp:taxon-name>, <tp:taxon-name><tp:taxon-name-part taxon-name-part-type="family">Desmosomatidae</tp:taxon-name-part></tp:taxon-name>, <tp:taxon-name><tp:taxon-name-part taxon-name-part-type="family">Macrostylidae</tp:taxon-name-part></tp:taxon-name>. Opredeliteli po Faune SSSR.</source><publisher-name>Izdavaemye Zoologischeskim Institutom Rossiiskaya Akademiya Nauk</publisher-name>, <publisher-loc>Saint Petersberg</publisher-loc>, <size units="page">384 pp</size>.</mixed-citation></ref><ref id="B6"><mixed-citation xmlns:xlink="http://www.w3.org/1999/xlink" xlink:type="simple"><person-group><name name-style="western"><surname>Just</surname><given-names>J</given-names></name></person-group> (<year>2001</year>) <article-title>Bathyal <tp:taxon-name><tp:taxon-name-part taxon-name-part-type="family">Joeropsididae</tp:taxon-name-part></tp:taxon-name> (<tp:taxon-name><tp:taxon-name-part taxon-name-part-type="order">Isopoda</tp:taxon-name-part></tp:taxon-name>: <tp:taxon-name><tp:taxon-name-part taxon-name-part-type="suborder">Asellota</tp:taxon-name-part></tp:taxon-name>) from south-eastern Australia, with description of two new genera.</article-title><source>Memoirs of Museum Victoria</source><volume>58</volume>: <fpage>297</fpage>–<lpage>333</lpage>.</mixed-citation></ref><ref id="B9"><mixed-citation xmlns:xlink="http://www.w3.org/1999/xlink" xlink:type="simple"><person-group><name name-style="western"><surname>Kensley</surname><given-names>B</given-names></name><name name-style="western"><surname>Schotte</surname><given-names>M</given-names></name></person-group> (<year>2002</year>) <article-title>New species and records of <tp:taxon-name><tp:taxon-name-part taxon-name-part-type="suborder">Asellota</tp:taxon-name-part></tp:taxon-name> from the Indian Ocean (<tp:taxon-name><tp:taxon-name-part taxon-name-part-type="subphylum">Crustacea</tp:taxon-name-part></tp:taxon-name>: <tp:taxon-name><tp:taxon-name-part taxon-name-part-type="superorder">Peracarida</tp:taxon-name-part></tp:taxon-name>: <tp:taxon-name><tp:taxon-name-part taxon-name-part-type="order">Isopoda</tp:taxon-name-part></tp:taxon-name>).</article-title><source>Journal of Natural History</source><volume>36</volume>: <fpage>1421</fpage>–<lpage>1461</lpage>. doi: <ext-link ext-link-type="doi" xlink:href="10.1080/00222930110050401" xlink:type="simple">10.1080/00222930110050401</ext-link></mixed-citation></ref><ref id="B24"><mixed-citation xmlns:xlink="http://www.w3.org/1999/xlink" xlink:type="simple"><person-group><name name-style="western"><surname>Richardson</surname><given-names>H</given-names></name></person-group> (<year>1905</year>) <article-title>A monograph on the isopods of North America.</article-title><source>Bulletin of the United States National Museum</source><volume>54</volume>: <size units="page">vii–liii, 1–727</size>.</mixed-citation></ref><ref id="B27"><mixed-citation xmlns:xlink="http://www.w3.org/1999/xlink" xlink:type="simple"><person-group><name name-style="western"><surname>Stebbing</surname><given-names>TRR</given-names></name></person-group> (<year>1905</year>) <article-title>Report on the <tp:taxon-name><tp:taxon-name-part taxon-name-part-type="order">Isopoda</tp:taxon-name-part></tp:taxon-name> collected by Professor Herdman, at Ceylon, in 1902.</article-title><source>Report to the Government of Ceylon on the Pearl Oyster Fisheries of the Gulf of Manaar, 1905</source> Supplementary Report <volume>4</volume>: <fpage>47</fpage>–<lpage>64</lpage>.</mixed-citation></ref><ref id="B28"><mixed-citation xmlns:xlink="http://www.w3.org/1999/xlink" xlink:type="simple"><person-group><name name-style="western"><surname>Vanhöffen</surname><given-names>E</given-names></name></person-group> (<year>1914</year>) <article-title>Die Isopoden der Deutschen Südpolar Expedition 1901–1903.</article-title><source>Deutschen Südpolar Expedition</source><volume>7</volume>: <fpage>447</fpage>–<lpage>598</lpage>.</mixed-citation></ref><ref id="B20"><mixed-citation xmlns:xlink="http://www.w3.org/1999/xlink" xlink:type="simple"><person-group><name name-style="western"><surname>Nordenstam</surname><given-names>Å</given-names></name></person-group> (<year>1933</year>) <article-title>Marine <tp:taxon-name><tp:taxon-name-part taxon-name-part-type="order">Isopoda</tp:taxon-name-part></tp:taxon-name> of the families Serolidæ, Idotheidæ, Pseudidotheidæ, Arcturidæ, Parasellidæ and Stenetriidæ mainly from the South Atlantic.</article-title> In: <person-group><name name-style="western"><surname>Bock</surname><given-names>S</given-names></name></person-group> (<role>Ed.</role>) <source>Further Zoological Results of the Swedish Antarctic Expedition 1901–1903</source>. <publisher-name>Norstedt &amp; Söner</publisher-name>, <publisher-loc>Stockholm</publisher-loc>, <fpage>1</fpage>–<lpage>284</lpage>.</mixed-citation></ref><ref id="B14"><mixed-citation xmlns:xlink="http://www.w3.org/1999/xlink" xlink:type="simple"><person-group><name name-style="western"><surname>Menzies</surname><given-names>RJ</given-names></name><name name-style="western"><surname>Barnard</surname><given-names>JL</given-names></name></person-group> (<year>1959</year>) <article-title>Marine <tp:taxon-name><tp:taxon-name-part taxon-name-part-type="order">Isopoda</tp:taxon-name-part></tp:taxon-name> of coastal shelf bottoms of Southern California: systematics and ecology.</article-title><source>Pacific Naturalist</source><volume>1</volume>: <fpage>3</fpage>–<lpage>35</lpage>.</mixed-citation></ref><ref id="B13"><mixed-citation xmlns:xlink="http://www.w3.org/1999/xlink" xlink:type="simple"><person-group><name name-style="western"><surname>Menzies</surname><given-names>RJ</given-names></name></person-group> (<year>1962</year>) <article-title>The zoogeography, ecology, and systematics of the Chilean marine isopods.</article-title><source>Reports of the Lund University Chile Expedition 1948–49. 42</source>. <publisher-name>Lunds Universitets Årsskrifter, NF Avd 2</publisher-name><volume>57</volume>: <fpage>1</fpage>–<lpage>162</lpage>.</mixed-citation></ref><ref id="B15"><mixed-citation xmlns:xlink="http://www.w3.org/1999/xlink" xlink:type="simple"><person-group><name name-style="western"><surname>Menzies</surname><given-names>RJ</given-names></name><name name-style="western"><surname>Glynn</surname><given-names>PW</given-names></name></person-group> (<year>1968</year>) <article-title>The common marine isopod <tp:taxon-name><tp:taxon-name-part taxon-name-part-type="subphylum">Crustacea</tp:taxon-name-part></tp:taxon-name> of Puerto Rico.</article-title><source>Studies on the fauna of Curaçao and other Caribbean Islands</source><volume>27</volume>(<issue>104</issue>): <fpage>1</fpage>–<lpage>133</lpage>.</mixed-citation></ref><ref id="B19"><mixed-citation xmlns:xlink="http://www.w3.org/1999/xlink" xlink:type="simple"><person-group><name name-style="western"><surname>Nierstrasz</surname><given-names>HF</given-names></name></person-group> (<year>1941</year>) <article-title><tp:taxon-name><tp:taxon-name-part taxon-name-part-type="order">Isopoda</tp:taxon-name-part></tp:taxon-name> Genuina. III. <tp:taxon-name><tp:taxon-name-part taxon-name-part-type="suborder">Gnathiidea</tp:taxon-name-part></tp:taxon-name>, <tp:taxon-name><tp:taxon-name-part taxon-name-part-type="suborder">Anthuridea</tp:taxon-name-part></tp:taxon-name>, <tp:taxon-name><tp:taxon-name-part taxon-name-part-type="suborder">Valvifera</tp:taxon-name-part></tp:taxon-name>, <tp:taxon-name><tp:taxon-name-part taxon-name-part-type="suborder">Asellota</tp:taxon-name-part></tp:taxon-name>, <tp:taxon-name><tp:taxon-name-part taxon-name-part-type="suborder">Phreatoicidea</tp:taxon-name-part></tp:taxon-name>.</article-title> In: <person-group><name name-style="western"><surname>Weber</surname><given-names>M</given-names></name><name name-style="western"><surname>De Beaufort</surname><given-names>LF</given-names></name></person-group> (<role>Eds</role>) <source>Die Isopoden der Siboga-Expedition</source>. <publisher-name>E.J. Brill</publisher-name>, <publisher-loc>Leiden</publisher-loc>, <fpage>235</fpage>–<lpage>308</lpage>.</mixed-citation></ref><ref id="B10"><mixed-citation xmlns:xlink="http://www.w3.org/1999/xlink" xlink:type="simple"><person-group><name name-style="western"><surname>Koehler</surname><given-names>R</given-names></name></person-group> (<year>1885</year>) <article-title>Description d’un Isopode nouveau, le <italic><tp:taxon-name><tp:taxon-name-part taxon-name-part-type="genus">Joeropsis</tp:taxon-name-part> <tp:taxon-name-part taxon-name-part-type="species">brevicornis</tp:taxon-name-part></tp:taxon-name></italic>.</article-title><source>Annales des Sciences Naturelles</source><volume>19</volume>: <fpage>1</fpage>–<lpage>7</lpage>.</mixed-citation></ref><ref id="B7"><mixed-citation xmlns:xlink="http://www.w3.org/1999/xlink" xlink:type="simple"><person-group><name name-style="western"><surname>Kensley</surname><given-names>B</given-names></name></person-group> (<year>1989</year>) <article-title>Marine isopod crustaceans from the St. Paul and Amsterdam Islands, southern Indian Ocean.</article-title><source>Bulletin du Muséum National d’Histoire Naturelle</source><volume>11</volume>: <fpage>147</fpage>–<lpage>164</lpage>.</mixed-citation></ref><ref id="B18"><mixed-citation xmlns:xlink="http://www.w3.org/1999/xlink" xlink:type="simple"><person-group><name name-style="western"><surname>Müller</surname><given-names>H-G</given-names></name></person-group> (<year>1991b</year>) <article-title>Two new species of <italic><tp:taxon-name><tp:taxon-name-part taxon-name-part-type="genus">Joeropsis</tp:taxon-name-part></tp:taxon-name></italic> Koehler from a sabellid reef at the south-west coast of Sri Lanka.</article-title><source>Zoologische Abhandlungen Staatliches Museum für Tierkunde Dresden</source><volume>46</volume>: <fpage>121</fpage>–<lpage>130</lpage>.</mixed-citation></ref><ref id="B16"><mixed-citation xmlns:xlink="http://www.w3.org/1999/xlink" xlink:type="simple"><person-group><name name-style="western"><surname>Müller</surname><given-names>H-G</given-names></name></person-group> (<year>1989</year>) <article-title><tp:taxon-name><tp:taxon-name-part taxon-name-part-type="family">Joeropsidae</tp:taxon-name-part></tp:taxon-name> from Bora Bora and Moorea, Society Islands, with descriptions of four new species (<tp:taxon-name><tp:taxon-name-part taxon-name-part-type="order">Isopoda</tp:taxon-name-part></tp:taxon-name>: <tp:taxon-name><tp:taxon-name-part taxon-name-part-type="suborder">Asellota</tp:taxon-name-part></tp:taxon-name>).</article-title><source>Bijdragen tot de Dierkunde</source><volume>59</volume>: <fpage>71</fpage>–<lpage>85</lpage>.</mixed-citation></ref></ref-list></tp:taxon-treatment>
