# Supplementary material for: Joeropsididae Nordenstam, 1933 (Crustacea, Isopoda, Asellota) from the Lizard Island region of the Great Barrier Reef, Queensland, Australia
Source: Zookeys. 2015 Mar 26;(491):1–62. doi: 10.3897/zookeys.491.4932 (PMC4389183; doi:10.3897/zookeys.491.4932)
Supplement: XML Treatment for Joeropsis adusta [file zookeys.491.4932-treatment3.xml]

<!DOCTYPE tp:taxon-treatment
  PUBLIC "-//TaxonX//DTD Taxonomic Treatment Publishing DTD v0 20100105//EN" "tax-treatment-NSO.dtd">
<tp:taxon-treatment xmlns:tp="http://www.plazi.org/taxpub"><tp:treatment-meta><kwd-group><label>Taxon classification</label><kwd><named-content content-type="kingdom">Animalia</named-content></kwd><kwd><named-content content-type="order">Isopoda</named-content></kwd><kwd><named-content content-type="family">Joeropsididae</named-content></kwd></kwd-group><mixed-citation publication-type="journal"><person-group><name><surname>Bruce</surname><given-names>Niel L.</given-names></name></person-group><article-title><tp:taxon-name><tp:taxon-name-part taxon-name-part-type="family">Joeropsididae</tp:taxon-name-part></tp:taxon-name> Nordenstam, 1933 (<tp:taxon-name><tp:taxon-name-part taxon-name-part-type="subphylum">Crustacea</tp:taxon-name-part></tp:taxon-name>, <tp:taxon-name><tp:taxon-name-part taxon-name-part-type="order">Isopoda</tp:taxon-name-part></tp:taxon-name>, <tp:taxon-name><tp:taxon-name-part taxon-name-part-type="suborder">Asellota</tp:taxon-name-part></tp:taxon-name>) from the Lizard Island region of the Great Barrier Reef, Queensland, Australia</article-title><source>Zookeys</source><day>26</day><month>3</month><year>2015</year><volume>2015</volume><issue>491</issue><fpage>1</fpage><lpage>62</lpage><pub-id pub-id-type="doi">10.3897/zookeys.491.4932</pub-id></mixed-citation></tp:treatment-meta><tp:nomenclature><tp:taxon-name>
                        <tp:taxon-name-part taxon-name-part-type="genus">Joeropsis</tp:taxon-name-part>
                        <tp:taxon-name-part taxon-name-part-type="species">adusta</tp:taxon-name-part>
                        <object-id xmlns:xlink="http://www.w3.org/1999/xlink" content-type="zoobank" xlink:type="simple">http://zoobank.org/8960F365-4D4E-4B3F-A2EB-D2D56ED92CF4</object-id>
                    </tp:taxon-name><tp:taxon-status xmlns:xlink="http://www.w3.org/1999/xlink" xlink:type="simple">sp. n.</tp:taxon-status><xref ref-type="fig" rid="F2">Figs 2</xref><xref ref-type="fig" rid="F3">, 3</xref><xref ref-type="fig" rid="F4">, 4</xref></tp:nomenclature><tp:treatment-sec sec-type="Material"><title>Material.</title><p><italic>Holotype</italic>. ♂ (1.6 mm), ‘High Rock’, east of South Direction Island, <named-content xmlns:xlink="http://www.w3.org/1999/xlink" content-type="dwc:verbatimCoordinates" xlink:type="simple">14.82428°S, 145.55270°E</named-content>, 11 September 2010, clean coral rubble 6.0 m, stn LI10-134C, coll. CB (MTQ W33715).</p><p><italic>Paratypes</italic>. 13 ♂ (1.1–1.6 mm; 3 damaged), 31 ♀ (11 ovig 1.4–1.8; 20 non-ovig. 1.1–1.7mm), same data as holotype (MTQ W33033). ♂ (2.0 mm), ♀ (ovig 2.2 mm), 2 imm. (1.6, 1.2 mm), Seabird Islet, patch reef, in from lagoon entrance, <named-content xmlns:xlink="http://www.w3.org/1999/xlink" content-type="dwc:verbatimCoordinates" xlink:type="simple">14.68900°S, 145.46710°E</named-content>, 11 April 2008, dead coral heads 1.0–2.0 m, stn CGLI-18A, coll. NLB &amp; MB-P (MTQ W13975).</p><p><italic>Additional material</italic>. 3, Bommie Bay, Lizard Island, <named-content xmlns:xlink="http://www.w3.org/1999/xlink" content-type="dwc:verbatimCoordinates" xlink:type="simple">14.66127°S, 145.47130°E</named-content>, 2 September 2010, dead coral, 6.5 m, stn LI10-57D, coll. CB (MTQ W32756). 12, Bommie Bay, Lizard Island, <named-content xmlns:xlink="http://www.w3.org/1999/xlink" content-type="dwc:verbatimCoordinates" xlink:type="simple">14.66127°S, 145.47130°E</named-content>, 2 September 2010, dead coral on bommie, 3 m, stn LI10-057A, coll. CB (MTQ W32743). 1, Bommie Bay, Lizard Island, <named-content xmlns:xlink="http://www.w3.org/1999/xlink" content-type="dwc:verbatimCoordinates" xlink:type="simple">14.66127°S, 145.47130°E</named-content>, 2 September 2010, coral rubble at base of bommie, 6 m, stn LI10-057B, coll. CB (MTQ W32747). 7, Bommie Bay, Lizard Island, <named-content xmlns:xlink="http://www.w3.org/1999/xlink" content-type="dwc:verbatimCoordinates" xlink:type="simple">14.66157°S, 145.47160°E</named-content>, 8 September 2010, dead coral, 8 m, stn LI10-101B, coll. CB (MTQ W32937). 1, Bommie Bay, Lizard Island, <named-content xmlns:xlink="http://www.w3.org/1999/xlink" content-type="dwc:verbatimCoordinates" xlink:type="simple">14.66157°S, 145.47160°E</named-content>, 8 September 2010, dead coral on wall, 10 m, stn LI10-100C, coll. CB (MTQ W32556). 1, High Rock, <named-content xmlns:xlink="http://www.w3.org/1999/xlink" content-type="dwc:verbatimCoordinates" xlink:type="simple">14.82553°S, 145.55170°E</named-content>, 6 September 2010, fine coral rubble, 6 m, stn LI10-091D, coll. CB (MTQ W32903). 2, High Rock, east of South Direction Island, <named-content xmlns:xlink="http://www.w3.org/1999/xlink" content-type="dwc:verbatimCoordinates" xlink:type="simple">14.82462°S, 145.5520°E</named-content>, 6 September 2010, dead <italic><tp:taxon-name><tp:taxon-name-part taxon-name-part-type="genus">Acropora</tp:taxon-name-part></tp:taxon-name></italic> plates, 4 m, stn LI10-092B, coll. CB (MTQ W32921). 1, ‘Washing Machine’, northwest Lizard Island, <named-content xmlns:xlink="http://www.w3.org/1999/xlink" content-type="dwc:verbatimCoordinates" xlink:type="simple">14.6482°S, 145.4570°E</named-content>, 2 September 2010, coral rubble at base of reef, 12 m, stn LI10-056C, coll. CB (MTQ W32730). 9, Yonge Reef, <named-content xmlns:xlink="http://www.w3.org/1999/xlink" content-type="dwc:verbatimCoordinates" xlink:type="simple">14.57735°S, 145.61050°E</named-content>, 10 September 2010, lee side (western) of reef, coral rubble, 10 m, stn LI10-127A, coll. CB (MTQ W32992). 2, Yonge Reef, <named-content xmlns:xlink="http://www.w3.org/1999/xlink" content-type="dwc:verbatimCoordinates" xlink:type="simple">14.57735°S, 145.61050°E</named-content>, 10 September 2010, lee side (western) of reef, coarse coral rubble, 25 m, stn LI10-127F, coll. CB (MTQ W31809). ♀ (non-ovig. 1.3 mm), Yonge Reef, <named-content xmlns:xlink="http://www.w3.org/1999/xlink" content-type="dwc:verbatimCoordinates" xlink:type="simple">14.61383°S, 145.6182°E</named-content>, 18 February 2009, back reef, small coral rubble on sand, 15 m, stn LIZ09-10F, coll. MB-P &amp; NLB (MTQ W34025).</p><p><italic>Also examined</italic>. <italic><tp:taxon-name><tp:taxon-name-part taxon-name-part-type="genus">Joeropsis</tp:taxon-name-part> <tp:taxon-name-part taxon-name-part-type="species">salvati</tp:taxon-name-part></tp:taxon-name></italic> Müller, 1989; holotype (microslides—SMF 17697) and paratypes (SMF 17690, part; ♀ 1.6 mm, 2 imm 1.2, 0.9 mm).</p></tp:treatment-sec><tp:treatment-sec sec-type="Description"><title>Description.</title><p><italic>Body</italic> 3.6 as long as greatest width, dorsal surfaces matte, dull, moderately setose. <italic>Cephalon</italic> length 0.6 width, lateral margins converging anteriorly, smooth. <italic>Pseudorostrum</italic> 0.5 as long as proximal width, anterior margin rounded. <italic>Eyes</italic> lateral, with ~8 ommatidia, colour orange. <italic>Pereonites</italic> compact, close to each other, without dorsal carinae; <italic>tergite lateral margin</italic> subtruncate (those of pereonite 5 rounded), lateral margins smooth; median keels on sternites 5–7 (or on 6 and 7 or 7 only), keels weakly developed. <italic>Pleotelson</italic> width 1.1 length, dorsal surface with weak and indistinct sub-lateral ridges, caudomedial lobe narrowly rounded; lateral margins weakly convex, each with 5 spines.</p><p><italic>Antenna 1</italic> with 5 articles; article 1 1.3 as long as wide, distolateral angle not lobed, weakly serrated, distomesial margin not serrate; article 2 0.5 as long as article 1, 1.2 as long as wide; lateral margins of articles 1 and 2 without cuticular scales; article 3 0.6 as long as article 2; article 4 0.8 as long as article 3; article 5 1.1 as long as article 3, 2.5 as long as proximal width, distally with 2 aesthetascs. <italic>Antenna 2</italic> peduncle article 5 4.2 as long as article 3, 1.9 as long as wide, lateral margin convex, with small cuticular scales, mesial margin straight; article 6 1.4 as long as width, distally expanded, distal width 2.3 proximal width, 0.6 as long as article 5, lateral margin without cuticular scales, mesial margin with 4 simple setae, distodorsal surface without setae; flagellum with 5 articles, article 1 1.1 as long as peduncle article 6, 2.6 as long as combined lengths of remaining articles.</p><p><italic>Mandible palp</italic> article 2 with 2 long biserrate setae (terminally spatulate), article 3 with 5 long pectinate setae. Right incisor with symmetrical cusps, margins convex, distally acute; left incisor similar to right. <italic>Molar process</italic> distal half finely serrate. Right mandible spine row composed of 9 spines; left spine row divided by truncate lobe, without lacinoid spine. <italic>Maxilla 1</italic> lateral lobe with 12 strongly serrate RS; mesial lobe with 2 long, simple RS. <italic>Maxilla 2</italic> lateral lobe with 4 long, curved, finely serrate setae (2 short, 2 long); middle lobe with 4 long serrate setae, mesial lobe with 3 long simple setae and many long setules. <italic>Maxilliped endite</italic> 2 as long as greatest width, extending to middle of palp article 4, distal margin evenly rounded, mesially with 2 large serrations, with shallow distomesial concavity, with 4 mesial tubercular RS, distomesial margin with 3 coupling setae. <italic>Maxilliped palp</italic> article 2 2.3 as long as article 1, mesial lobe extending to distal margin of article 3, distomesial margin with 1 simple seta; article 3 0.5 as long as article 2, distomesial margin with 1 simple seta; article 4 4.6 as long as wide, mesial margin weakly concave, distally with 4 setae; article 5 0.2 as long as 4, with 4 terminal setae.</p><!--PageBreak--><p><italic>Pereopod 1</italic> basis 3.6 as long as wide, inferior margin with 1 proximal simple seta; ischium 0.7 as long as basis, 2.6 as long as wide; merus 0.7 length of ischium, 2.0 as long as wide; carpus 1.0 as long as ischium, 2.8 as long as wide; propodus 3.5 as long as wide, superior margin with 2 simple setae, inferior margin with 3 acute RS; dactylus 0.5 as long as propodus, with 2 claws. Pereopods 2–7 sub-similar, more slender than pereopod 1, each with 3 claws. <italic>Pereopod 7</italic> basis 2.7 as long as wide; superior margin with 1 short proximal simple seta; ischium 0.8 as long as basis, 3.1 as long as wide, superior margin strongly convex at midpoint, superior margin with 1 simple seta (distal margin with cuticular scale fringe), inferior distal angle with 1 seta; merus 0.6 as long as ischium, 1.9 as long as wide, superodistal angle with 2 simple setae (and short cuticular scale-spines); carpus 0.9 as long as ischium, 3.6 as long as wide, inferior margin with 7 setae, superior distal angle with 1 prominent pappose seta; propodus 1.1 as long as ischium, 3.7 as long as wide, inferior margin with 3 acute RS, superior margin with 6 simple setae; dactylus 0.4 as long as propodus.</p><!--PageBreak--><p><italic>Pleopod 1</italic> 2.6 as long as greatest width, lateral margin strongly concave, apical lobe broadly rounded, with long marginal setae, lateral margin with slender setae, distolateral lobe acute, not extending to distal margin. <italic>Pleopod 2</italic> protopod 2.3 as long as midwidth, lateral margin mid-half strongly convex, without setae, distal margin straight or weakly concave, with long marginal cuticular scales, apex narrowly rounded; <italic>stylet</italic> in retracted position extending beyond apex. <italic>Pleopod 3</italic> endopod 2.2 midwidth; exopod article 1 2.5 as long as wide, not extending to endopod apex, lateral margin fringed with cuticular scale-spines; article 2 0.5 as long as article 1, lateral and mesial margins with spine-like cuticular scale-setae (laterally; mesial with cuticular scale-setae).</p><p><italic>Uropod</italic> peduncle extending slightly beyond margin of pleotelson, mediodistal corner strongly produced and acute, distolateral margin with 2 simple submarginal setae, mesial margin finely serrate. Exopod 0.7 as wide as endopod, 1.3 as long as wide, with 8 simple setae. Endopod 1.0 as long as wide, 0.3 as long as peduncle proximolateral margin, apex with 8 long simple setae.</p><p><bold>Female.</bold> <italic>Pleopod 2</italic> 1.2 as long as proximal width, lateral margins strongly convex, posterior margins straight, apex with 3 sub-apical simple setae.</p></tp:treatment-sec><tp:treatment-sec sec-type="Size"><title>Size.</title><p>Males 1.1–1.6 mm, mean 1.4 mm (<italic>n</italic>=11); ovigerous females 1.4–1.8 mm, mean 1.5 mm (<italic>n</italic>=11), non-ovigerous females 1.1–1.7 mm, mean 1.4 mm (<italic>n</italic>=10); all from type series.</p><p><bold>Colour pattern.</bold> All somites with dark brown chromatophores, darker and more dense on the anterior part of the head. In fresh specimens there is an anterior marginal band clear of chromatophores that together with the clear pseudorostrum, antenna 1 and antenna 2 gives the impression of a white margin to the front of the head. Some brown chromatophores are present on the female operculum.</p></tp:treatment-sec><tp:treatment-sec sec-type="Variation"><title>Variation.</title><p>The number of pleotelson marginal teeth varied from 1 to 5 (<italic>n</italic>=24) in males with 4 (23%) or 5 (39%) most frequent; 4–6 (<italic>n</italic>=22) in ovigerous females with 5 (73%) most frequent and 4 and 6 occurring twice each.</p></tp:treatment-sec><tp:treatment-sec sec-type="Remarks"><title>Remarks.</title><p>Within the Great Barrier Reef and nearby regions <italic><tp:taxon-name><tp:taxon-name-part taxon-name-part-type="genus">Joeropsis</tp:taxon-name-part> <tp:taxon-name-part taxon-name-part-type="species">adusta</tp:taxon-name-part></tp:taxon-name></italic> sp. n. can be identified by being entirely dark brown with a moderately setose dorsal surface, antennular article 1 without distolateral lobe, antenna 2 article 5 not expanded with weakly convex margins and an anteriorly rounded pseudorostrum.</p><p>There are a number of species of coral reef <italic><tp:taxon-name><tp:taxon-name-part taxon-name-part-type="genus">Joeropsis</tp:taxon-name-part></tp:taxon-name></italic>, some as yet undescribed, that are largely or entirely dark brown in colour. Among these are <italic><tp:taxon-name><tp:taxon-name-part taxon-name-part-type="genus">Joeropsis</tp:taxon-name-part> <tp:taxon-name-part taxon-name-part-type="species">salvati</tp:taxon-name-part></tp:taxon-name></italic> Müller, 1989 from the Society Islands, <italic><tp:taxon-name><tp:taxon-name-part taxon-name-part-type="genus">Joeropsis</tp:taxon-name-part> <tp:taxon-name-part taxon-name-part-type="species">lentigo</tp:taxon-name-part></tp:taxon-name></italic> Kensley &amp; Schotte, 2002 from the Seychelles and <italic><tp:taxon-name><tp:taxon-name-part taxon-name-part-type="genus">Joeropsis</tp:taxon-name-part> <tp:taxon-name-part taxon-name-part-type="species">bicornis</tp:taxon-name-part></tp:taxon-name></italic> Kensley, 2003 from the subtropical Easter Island.</p><p><italic><tp:taxon-name><tp:taxon-name-part taxon-name-part-type="genus">Joeropsis</tp:taxon-name-part> <tp:taxon-name-part taxon-name-part-type="species">adusta</tp:taxon-name-part></tp:taxon-name></italic> sp. n. differs from the closely similar <italic><tp:taxon-name><tp:taxon-name-part taxon-name-part-type="genus">Joeropsis</tp:taxon-name-part> <tp:taxon-name-part taxon-name-part-type="species">salvati</tp:taxon-name-part></tp:taxon-name></italic> in the uropod having an apical spine (weak or absent in <italic><tp:taxon-name><tp:taxon-name-part taxon-name-part-type="genus">Joeropsis</tp:taxon-name-part> <tp:taxon-name-part taxon-name-part-type="species">salvati</tp:taxon-name-part></tp:taxon-name></italic>, Fig. <xref ref-type="fig" rid="F4">4D</xref>), antenna 1 article 1 without distolateral lobe (with lobe), antenna 2 article 5 with straight mesial margin (angled), distally wide uropod (uropod margins sub-parallel) and the pseudorostrum anteriorly rounded (subtruncate to weakly concave, but variable). <xref ref-type="bibr" rid="B16">Müller (1989</xref>, fig. 78) illustrated the uropod as lacking a terminal spine, but that is not the case. Re-examinations of the holotype slides shows that the illustrated uropod is damaged, while the other uropod has a small terminal spine (Fig. <xref ref-type="fig" rid="F4">4D</xref>); a small spine is also present in two of the three paratypes examined (not visible in the third specimen).</p><fig id="F2" position="float" orientation="portrait"><label>Figure 2.</label><caption><p><italic><tp:taxon-name><tp:taxon-name-part taxon-name-part-type="genus">Joeropsis</tp:taxon-name-part> <tp:taxon-name-part taxon-name-part-type="species">adusta</tp:taxon-name-part></tp:taxon-name></italic> sp. n. <bold>A</bold> holotype; remainder male paratype MTQ W33033. <bold>A</bold> dorsal view <bold>B</bold> pleotelson lateral margin <bold>C</bold> pseudorostrum <bold>D</bold> antenna 1 <bold>E</bold> antenna 2 <bold>F</bold> uropod.</p></caption><graphic xmlns:xlink="http://www.w3.org/1999/xlink" xlink:href="zookeys-491-001-g002.jpg" position="float" orientation="portrait" xlink:type="simple" id="oo_40676.jpg"/></fig><fig id="F3" position="float" orientation="portrait"><label>Figure 3.</label><caption><p><italic><tp:taxon-name><tp:taxon-name-part taxon-name-part-type="genus">Joeropsis</tp:taxon-name-part> <tp:taxon-name-part taxon-name-part-type="species">adusta</tp:taxon-name-part></tp:taxon-name></italic> sp. n. Male paratype MTQ W33033. <bold>A</bold> maxilliped <bold>B</bold> maxilliped, endite distomesial angle <bold>C</bold> maxilla <bold>D</bold> maxillula <bold>E</bold> mandible <bold>F</bold> pereopod 1 <bold>G</bold> pereopod 1, dactylus <bold>H</bold> pereopod 7 dactylus <bold>I</bold> pereopod 7.</p></caption><graphic xmlns:xlink="http://www.w3.org/1999/xlink" xlink:href="zookeys-491-001-g003.jpg" position="float" orientation="portrait" xlink:type="simple" id="oo_40677.jpg"/></fig><fig id="F4" position="float" orientation="portrait"><label>Figure 4.</label><caption><p><italic><tp:taxon-name><tp:taxon-name-part taxon-name-part-type="genus">Joeropsis</tp:taxon-name-part> <tp:taxon-name-part taxon-name-part-type="species">adusta</tp:taxon-name-part></tp:taxon-name></italic> sp. n. Male and female paratypes MTQ W33033. <bold>A–C, E, F</bold> pleopods 1–5 respectively <bold>G</bold> female pleopod 2 <bold>D</bold> <italic><tp:taxon-name><tp:taxon-name-part taxon-name-part-type="genus">Joeropsis</tp:taxon-name-part> <tp:taxon-name-part taxon-name-part-type="species">salvati</tp:taxon-name-part></tp:taxon-name></italic> Müller, 1989, holotype, SMF 17690, uropods.</p></caption><graphic xmlns:xlink="http://www.w3.org/1999/xlink" xlink:href="zookeys-491-001-g004.jpg" position="float" orientation="portrait" xlink:type="simple" id="oo_40678.jpg"/></fig><p><italic><tp:taxon-name><tp:taxon-name-part taxon-name-part-type="genus">Joeropsis</tp:taxon-name-part> <tp:taxon-name-part taxon-name-part-type="species">bicornis</tp:taxon-name-part></tp:taxon-name></italic> has a distinct head band, the brown chromatophores are more diffuse than in <italic><tp:taxon-name><tp:taxon-name-part taxon-name-part-type="genus">Joeropsis</tp:taxon-name-part> <tp:taxon-name-part taxon-name-part-type="species">adusta</tp:taxon-name-part></tp:taxon-name></italic> and the uropod lacks a terminal spine (present in <italic><tp:taxon-name><tp:taxon-name-part taxon-name-part-type="genus">Joeropsis</tp:taxon-name-part> <tp:taxon-name-part taxon-name-part-type="species">adusta</tp:taxon-name-part></tp:taxon-name></italic>).</p><!--PageBreak--><p><italic><tp:taxon-name><tp:taxon-name-part taxon-name-part-type="genus">Joeropsis</tp:taxon-name-part> <tp:taxon-name-part taxon-name-part-type="species">adusta</tp:taxon-name-part></tp:taxon-name></italic> sp. n. is closely similar to <italic><tp:taxon-name><tp:taxon-name-part taxon-name-part-type="genus">Joeropsis</tp:taxon-name-part> <tp:taxon-name-part taxon-name-part-type="species">lentigo</tp:taxon-name-part></tp:taxon-name></italic>, but morphological comparisons are not possible as the species was only briefly diagnosed with a figure of the habitus, and small figures of the male pleopod 1 and uropod, and there were no comparative comments. <italic><tp:taxon-name><tp:taxon-name-part taxon-name-part-type="genus">Joeropsis</tp:taxon-name-part> <tp:taxon-name-part taxon-name-part-type="species">adusta</tp:taxon-name-part></tp:taxon-name></italic> differs in being dark brown (vs red–brown in <italic><tp:taxon-name><tp:taxon-name-part taxon-name-part-type="genus">Joeropsis</tp:taxon-name-part> <tp:taxon-name-part taxon-name-part-type="species">lentigo</tp:taxon-name-part></tp:taxon-name></italic>), having a distally wider somewhat club-shaped uropod, the mesial margin of which is feebly serrate (smooth in <italic><tp:taxon-name><tp:taxon-name-part taxon-name-part-type="genus">Joeropsis</tp:taxon-name-part> <tp:taxon-name-part taxon-name-part-type="species">lentigo</tp:taxon-name-part></tp:taxon-name></italic>), fewer marginal spines on the pleotelson (1–5 vs 3–6), more dense chromatophores (though this is probably variable) and a longer clear band on the anterior margin of the head.</p><!--PageBreak--><p><italic><tp:taxon-name><tp:taxon-name-part taxon-name-part-type="genus">Joeropsis</tp:taxon-name-part> <tp:taxon-name-part taxon-name-part-type="species">adusta</tp:taxon-name-part></tp:taxon-name></italic> sp. n. is the only entirely dark-brown setose species recorded from the Lizard Island region, and fresh material can be identified on that basis. Other largely brown species are either more pale (e.g. <italic><tp:taxon-name><tp:taxon-name-part taxon-name-part-type="genus">Joeropsis</tp:taxon-name-part> <tp:taxon-name-part taxon-name-part-type="species">panstikta</tp:taxon-name-part></tp:taxon-name></italic> sp. n., described herein), lack the abundant dorsal setae or have distinct clear areas such as a single pereonite (usually pereonite 5) or certain tergite lateral margin, or darker patches. Characters of the head, pleotelson spines, pseudorostrum shape, setosity and details of the appendages should all be compared to other species where possible.</p></tp:treatment-sec><tp:treatment-sec sec-type="Distribution"><title>Distribution.</title><p>Fringing reef at North Point and Seabird Islet, Lizard Island, South Direction Island and back reef of Yonge Reef (Fig. <xref ref-type="fig" rid="F1">1</xref>); 1 to 25 metres.</p></tp:treatment-sec><tp:treatment-sec sec-type="Etymology"><title>Etymology.</title><p>The epithet taken from the Latin <italic>adustus</italic>, meaning singed or scorched (to brown).</p></tp:treatment-sec><tp:treatment-sec><!--Section generated to contain objects referenced in tp:taxon-treatment.--><fig id="F1" position="float" orientation="portrait"><label>Figure 1.</label><caption><p>CReefs collecting sites in the Lizard Island region with names of major collecting sites. <bold>A</bold> Lizard Island group and nearby islands and reefs <bold>B</bold> Lizard Island group. LIRS = Lizard Island Research Station.</p></caption><graphic xmlns:xlink="http://www.w3.org/1999/xlink" xlink:href="zookeys-491-001-g001.jpg" position="float" orientation="portrait" xlink:type="simple" id="oo_40675.jpg"/></fig></tp:treatment-sec><ref-list><ref id="B16"><mixed-citation xmlns:xlink="http://www.w3.org/1999/xlink" xlink:type="simple"><person-group><name name-style="western"><surname>Müller</surname><given-names>H-G</given-names></name></person-group> (<year>1989</year>) <article-title><tp:taxon-name><tp:taxon-name-part taxon-name-part-type="family">Joeropsidae</tp:taxon-name-part></tp:taxon-name> from Bora Bora and Moorea, Society Islands, with descriptions of four new species (<tp:taxon-name><tp:taxon-name-part taxon-name-part-type="order">Isopoda</tp:taxon-name-part></tp:taxon-name>: <tp:taxon-name><tp:taxon-name-part taxon-name-part-type="suborder">Asellota</tp:taxon-name-part></tp:taxon-name>).</article-title><source>Bijdragen tot de Dierkunde</source><volume>59</volume>: <fpage>71</fpage>–<lpage>85</lpage>.</mixed-citation></ref></ref-list></tp:taxon-treatment>
