# Supplementary material for: Joeropsididae Nordenstam, 1933 (Crustacea, Isopoda, Asellota) from the Lizard Island region of the Great Barrier Reef, Queensland, Australia
Source: Zookeys. 2015 Mar 26;(491):1–62. doi: 10.3897/zookeys.491.4932 (PMC4389183; doi:10.3897/zookeys.491.4932)
Supplement: XML Treatment for Joeropsis goobita [file zookeys.491.4932-treatment4.xml]

<!DOCTYPE tp:taxon-treatment
  PUBLIC "-//TaxonX//DTD Taxonomic Treatment Publishing DTD v0 20100105//EN" "tax-treatment-NSO.dtd">
<tp:taxon-treatment xmlns:tp="http://www.plazi.org/taxpub"><tp:treatment-meta><kwd-group><label>Taxon classification</label><kwd><named-content content-type="kingdom">Animalia</named-content></kwd><kwd><named-content content-type="order">Isopoda</named-content></kwd><kwd><named-content content-type="family">Joeropsididae</named-content></kwd></kwd-group><mixed-citation publication-type="journal"><person-group><name><surname>Bruce</surname><given-names>Niel L.</given-names></name></person-group><article-title><tp:taxon-name><tp:taxon-name-part taxon-name-part-type="family">Joeropsididae</tp:taxon-name-part></tp:taxon-name> Nordenstam, 1933 (<tp:taxon-name><tp:taxon-name-part taxon-name-part-type="subphylum">Crustacea</tp:taxon-name-part></tp:taxon-name>, <tp:taxon-name><tp:taxon-name-part taxon-name-part-type="order">Isopoda</tp:taxon-name-part></tp:taxon-name>, <tp:taxon-name><tp:taxon-name-part taxon-name-part-type="suborder">Asellota</tp:taxon-name-part></tp:taxon-name>) from the Lizard Island region of the Great Barrier Reef, Queensland, Australia</article-title><source>Zookeys</source><day>26</day><month>3</month><year>2015</year><volume>2015</volume><issue>491</issue><fpage>1</fpage><lpage>62</lpage><pub-id pub-id-type="doi">10.3897/zookeys.491.4932</pub-id></mixed-citation></tp:treatment-meta><tp:nomenclature><tp:taxon-name>
                        <tp:taxon-name-part taxon-name-part-type="genus">Joeropsis</tp:taxon-name-part>
                        <tp:taxon-name-part taxon-name-part-type="species">goobita</tp:taxon-name-part>
                        <object-id xmlns:xlink="http://www.w3.org/1999/xlink" content-type="zoobank" xlink:type="simple">http://zoobank.org/3B2755A8-6C20-4A50-918F-191B65240AD3</object-id>
                    </tp:taxon-name><tp:taxon-status xmlns:xlink="http://www.w3.org/1999/xlink" xlink:type="simple">sp. n.</tp:taxon-status><xref ref-type="fig" rid="F5">Figs 5</xref><xref ref-type="fig" rid="F6">, 6</xref><xref ref-type="fig" rid="F7">, 7</xref><!--PageBreak--><!--PageBreak--></tp:nomenclature><tp:treatment-sec sec-type="Material"><title>Material.</title><p><italic>Holotype</italic>. ♂ (1.6 mm), Seabird Islet, Lizard Island, <named-content xmlns:xlink="http://www.w3.org/1999/xlink" content-type="dwc:verbatimCoordinates" xlink:type="simple">14.69497°S, 145.4657°E</named-content>, 23 February 2009, outer reef front, dead coral heads, 6–8 m, stn LIZ09-19B, coll. MB-P &amp; NLB (MTQ W31841).</p><p><italic>Paratypes</italic>. 4 ♂ (1.6, 1.6, 1.5 [dissected, 3 slides], 1.5, 1.3 mm), 8 ♀ (ovig. 1.6 [dissected, 2 slides], non-ovig. 1.7, 1.4, 1.5, 1.5, 1.3, 1.0. 0.9 mm), same data as holotype (MTQ W31251). ♂ (1.6 mm), ♀ (non-ovig. 1.3 mm), North Point, Lizard Island, <named-content xmlns:xlink="http://www.w3.org/1999/xlink" content-type="dwc:verbatimCoordinates" xlink:type="simple">14.64553°S, 145.45335°E</named-content>, 12 April 2008, compacted dead <italic><tp:taxon-name><tp:taxon-name-part taxon-name-part-type="genus">Acropora</tp:taxon-name-part></tp:taxon-name></italic>, 0.5 m, stn CGLI-20C, coll. NLB (MTQ W13977). ♂ (1.6 mm), Seabird Islet, in from lagoon entrance, <named-content xmlns:xlink="http://www.w3.org/1999/xlink" content-type="dwc:verbatimCoordinates" xlink:type="simple">14.68900°S, 145.46710°E</named-content>, patch reef, 11 April 2008, dead coral heads 1.0–2.0 m, stn CGLI-18A, coll. NLB &amp; MB-P. (MTQ W31842). ♂ (1.7 [whole mount], 1.6, 1.5, 1.5 mm), ♀ (non-ovig. 1.6, 1.6, 1.5 mm), juv. (1.0 mm), Yonge Reef, <named-content xmlns:xlink="http://www.w3.org/1999/xlink" content-type="dwc:verbatimCoordinates" xlink:type="simple">14.62317°S, 145.6201°E</named-content>, 13 February 2009, reef pass, dead coral heads, 5 m, stn LIZ09-11A, coll. NLB &amp; MB-P (MTQ W31843). ♂ (1.4, 1.3 mm), ♀ (ovig. 1.6, 1.4, 1.3, non-ovig. 1.6, 1.5 mm), Day Reef, <named-content xmlns:xlink="http://www.w3.org/1999/xlink" content-type="dwc:verbatimCoordinates" xlink:type="simple">14.48356°S, 145.5459°E</named-content>, 13 February 2009, outer reef, coral heads in gully, 10 m, LIZ09-04B, coll. MB-P. (MTQ W31844).</p><p><italic>Additional material</italic>. 5, not measured, Day Reef, <named-content xmlns:xlink="http://www.w3.org/1999/xlink" content-type="dwc:verbatimCoordinates" xlink:type="simple">14.47119 °S, 145.5297°E</named-content>, 13 February 2009, outer reef, dead coral on vertical wall, 10–12 m, stn LIZ09-03A, coll. MB-P (MTQ W31845). ♂ (in 2 pieces), Day Reef, <named-content xmlns:xlink="http://www.w3.org/1999/xlink" content-type="dwc:verbatimCoordinates" xlink:type="simple">14.48283°S, 145.5564°E</named-content>, 19 February 2009, outer reef front, dead <italic><tp:taxon-name><tp:taxon-name-part taxon-name-part-type="genus">Acropora</tp:taxon-name-part></tp:taxon-name></italic> slab, 10 m, stn LIZ09-13C, coll. NLB &amp; MB-P (MTQ W31846). 1, Yonge Reef, <named-content xmlns:xlink="http://www.w3.org/1999/xlink" content-type="dwc:verbatimCoordinates" xlink:type="simple">14.57735°S, 145.61050°E</named-content>, 10 September 2010, lee side (western) of reef, coral rubble, 10 m, stn LI10-127A, coll. CB (MTQ W33716)</p></tp:treatment-sec><tp:treatment-sec sec-type="Description"><title>Description.</title><!--PageBreak--><p><italic>Body</italic> 2.6 as long as greatest width, appearing dorso-ventrally flat, dorsal surfaces matte, dull, moderately setose. <italic>Cephalon</italic> length 0.5 width, lateral margins converging anteriorly or weakly concave, finely serrate (posterior half). <italic>Pseudorostrum</italic> 0.5 as long as proximal width, anterior margin rounded. <italic>Eyes</italic> lateral, with 12 ommatidia, colour orange (when live). <italic>Pereonites</italic> not compact, widely spaced, without dorsal carinae; <italic>tergite lateral margin</italic> subtruncate, lateral margins smooth; median keels weak, not carinate. <italic>Pleotelson</italic> width 1.4 length; dorsal surface with single median and paired submedian low ridges, caudomedial lobe sub-acute; lateral margins convex, each with 5–6 spines.</p><p><italic>Antenna 1</italic> with 5 articles; article 1 1.3 as long as wide, distolateral angle not lobed, not serrated, distomesial margin not serrate; article 2 0.5 as long as article 1, 1.2 as long as wide; lateral margins of articles 1 and 2 without cuticular scales; article 3 0.4 as long as article 2; article 4 1.1 as long as article 3; article 5 2.4 as long as article 3, 3 as long as proximal width, distally with 2 aesthetascs. <italic>Antenna 2</italic> article 5 3.8 as long as article 3, 1.6 as long as wide, lateral margin strongly convex, with prominent cuticular scales, mesial margin straight; article 6 1.5 as long as width, distally expanded, distal width 2.2 proximal width, 0.6 as long as article 5, lateral margin with cuticular scales on distal one-third, mesial margin with 3 simple setae, distodorsal surface without setae; antenna 2 flagellum with 6 articles, article 1 1.1 as long as peduncle article 6, 2.2 as long as combined lengths of remaining articles.</p><!--PageBreak--><p><italic>Mandible palp</italic> article 2 with 2 long biserrate setae, article 3 with 3 long pectinate setae. Right incisor with symmetrical cusps, margins convex, distally acute; left mandible incisor similar to right incisor. <italic>Molar process</italic> distal half finely serrate. Right mandible spine row composed of 7 spines; left spine row without lacinoid spine. <italic>Maxilla 1</italic> (not figured) lateral lobe with 9 strongly serrate RS, and 3 simple RS; mesial lobe with 5 long, simple RS. <italic>Maxilla 2</italic> (not figured) lateral lobe with 4 long, curved, finely serrate setae (2 short, 2 long); middle lobe with 4 long serrate setae (2 short, 2 long), mesial lobe with 4 long simple setae and many long setules. <italic>Maxilliped endite</italic> 2 as long as greatest width, extending beyond palp, distal margin evenly rounded, smooth, with shallow distomesial concavity, with 4 mesial tubercular RS, distomesial margin with 3 coupling setae. <italic>Maxilliped palp</italic> article 2 1.6 as long as article 1, mesial lobe absent, distomesial margin with 1 simple setae; article 3 0.6 as long as article 2, distomesial margin with 4 simple setae; article 4 3.1 as long as wide, mesial margin weakly concave, distally with 4 setae; article 5 0.2 as long as 4, with 4 terminal setae. <italic>Epipod</italic> 2.3 as long as basal width, distally narrowly rounded; 0.8 as long as palp, 0.4 as long as endite.</p><p><italic>Pereopod 1</italic> basis 2.3 as long as wide, inferior margin with 1 simple seta; ischium 0.8 as long as basis, 2.6 as long as wide; merus 0.7 length of ischium, 1.5 as long as wide; carpus 1.0 as long as ischium (1.04), 2.1 as long as wide; propodus 3.1 as long as wide, superior margin with 2 simple setae (and prominent penicillate seta at distal angle); inferior margin with 2 acute RS, dactylus 0.5 as long as propodus, with 2 claws. Pereopods 2–7 sub-similar, more slender than pereopod 1, each with 3 claws. <italic>Pereopod 7</italic> basis 2.9 as long as wide; superior margin with 2 short simple setae; ischium 0.8 as long as basis, 2.7 as long as wide, superior margin weakly convex at midpoint, superior margin with 2 simple setae, inferior distal angle with 0 setae; merus 0.7 as long as ischium, 1.8 as long as wide, superodistal angle with 2 simple setae; carpus 0.9 as long as ischium, 3.2 as long as wide, inferior margin with 2 setae (distal one-third with cuticular scale-setae), superior distal angle with 1 prominent pappose seta; propodus 1.2 as long as ischium, 4.5 as long as wide, inferior margin with 2 acute RS, superior margin with 2 simple setae (and distal penicillate seta); dactylus 0.3 as long as propodus.</p><p><italic>Pleopod 1</italic> 2.2 as long as greatest width, lateral margin strongly concave, apical lobe broadly rounded, with long marginal setae, lateral margin with slender setae, distolateral lobe narrowly rounded, not extending to distal margin. <italic>Pleopod 2</italic> protopod 2 as long as midwidth, lateral margin mid-half weakly convex, without setae, distal margin weakly concave, with long marginal cuticular scales, apex acute; <italic>stylet</italic> in retracted position not reaching apex. <italic>Pleopod 3</italic> endopod 1.2 midwidth (medially fused to protopod); exopod article 1 3.0 as long as wide, not extending to endopod apex, lateral margin weakly fringed with cuticular scale-setae; article 2 0.4 as long as article 1, lateral margin with short cuticular scale-setae.</p><p><italic>Uropod</italic> peduncle extending well beyond margin of pleotelson, mediodistal corner weakly produced and acute, distolateral margin 1 simple submarginal setae, mesial margin smooth. Exopod 0.5 as wide as endopod, 1.5 as long as wide, with 5 simple setae. Endopod 1.3 as long as wide, 1.0 as long as peduncle proximolateral margin, apex with 5 long simple setae.</p><!--PageBreak--><p><bold>Female.</bold> <italic>Pleopod 2</italic> 1.3 as long as proximal width, lateral margins weakly convex, posterior margins weakly sinuate, with long cuticular scale-setae, apex with 2 sub-apical simple setae.</p></tp:treatment-sec><tp:treatment-sec sec-type="Colour pattern"><title>Colour pattern.</title><p>Head and pereonites 1–4, 6, 7 and pleotelson with loosely spread chromatophores, pereonite 5 clear; pereonites 4 and 6 slightly darker than other pereonites in some specimens. If chromatophores are contracted specimens appear more pale than figured specimen.</p></tp:treatment-sec><tp:treatment-sec sec-type="Size"><title>Size.</title><p>Males 1.3–1.7 mm (mean= 1.5 mm, <italic>n</italic>=14); ovigerous females 1.3–1.6 mm (mean= 1.5 mm, <italic>n</italic>=4), non-ovigerous females 0.9–1.6 mm (mean= 1.4 mm, <italic>n</italic>=12).</p></tp:treatment-sec><tp:treatment-sec sec-type="Remarks"><title>Remarks.</title><!--PageBreak--><p><italic><tp:taxon-name><tp:taxon-name-part taxon-name-part-type="genus">Joeropsis</tp:taxon-name-part> <tp:taxon-name-part taxon-name-part-type="species">goobita</tp:taxon-name-part></tp:taxon-name></italic> sp. n. may be recognized by the setose body surfaces, the relatively short (0.5 long as wide) and anteriorly narrowed head, loosely scattered chromatophores over the dorsum giving a finely spotted and translucent appearance, except for pereonite 5, which is clear; there is no distinct head band and the pseudorostrum is short and anteriorly rounded. The body is noticeably flat in appearance.</p><fig id="F5" position="float" orientation="portrait"><label>Figure 5.</label><caption><p><italic><tp:taxon-name><tp:taxon-name-part taxon-name-part-type="genus">Joeropsis</tp:taxon-name-part> <tp:taxon-name-part taxon-name-part-type="species">goobita</tp:taxon-name-part></tp:taxon-name></italic> sp. n. <bold>A</bold> holotype; remainder male paratype (1.7 mm MTQ W31843). <bold>A</bold> dorsal view <bold>B</bold> pleotelson lateral margin <bold>C</bold> pseudorostrum <bold>D</bold> antenna 1 <bold>E</bold> antenna 2 <bold>F</bold> uropod.</p></caption><graphic xmlns:xlink="http://www.w3.org/1999/xlink" xlink:href="zookeys-491-001-g005.jpg" position="float" orientation="portrait" xlink:type="simple" id="oo_40679.jpg"/></fig><fig id="F6" position="float" orientation="portrait"><label>Figure 6.</label><caption><p><italic><tp:taxon-name><tp:taxon-name-part taxon-name-part-type="genus">Joeropsis</tp:taxon-name-part> <tp:taxon-name-part taxon-name-part-type="species">goobita</tp:taxon-name-part></tp:taxon-name></italic> sp. n. <bold>A–D</bold> female paratype (ovig. 1.6 mm) <bold>E–H</bold> male paratype (1.6 mm MTQ W31251). <bold>A</bold> maxilliped <bold>B</bold> maxilliped, endite distomesial angle <bold>C</bold> maxilla <bold>D</bold> mandible <bold>E</bold> pereopod 7 dactylus <bold>F</bold> pereopod 7 <bold>G</bold> pereopod 1, <bold>H</bold> pereopod 1 dactylus.</p></caption><graphic xmlns:xlink="http://www.w3.org/1999/xlink" xlink:href="zookeys-491-001-g006.jpg" position="float" orientation="portrait" xlink:type="simple" id="oo_40680.jpg"/></fig><fig id="F7" position="float" orientation="portrait"><label>Figure 7.</label><caption><p><italic><tp:taxon-name><tp:taxon-name-part taxon-name-part-type="genus">Joeropsis</tp:taxon-name-part> <tp:taxon-name-part taxon-name-part-type="species">goobita</tp:taxon-name-part></tp:taxon-name></italic> sp. n. <bold>A–C</bold> male paratype (1.5 mm) <bold>D–E</bold> female paratype (1.7 mm MTQ W31251). <bold>A–E</bold> pleopods 1–5 respectively <bold>F</bold> female pleopod 2 <bold>G</bold> female pleopod 2 apex.</p></caption><graphic xmlns:xlink="http://www.w3.org/1999/xlink" xlink:href="zookeys-491-001-g007.jpg" position="float" orientation="portrait" xlink:type="simple" id="oo_40681.jpg"/></fig></tp:treatment-sec><tp:treatment-sec sec-type="Distribution"><title>Distribution.</title><p>North Point, Lizard Island and off Seabird Islet; Day and Yonge Reefs (Fig. <xref ref-type="fig" rid="F1">1</xref>); depths probably intertidal to 12 m.</p></tp:treatment-sec><tp:treatment-sec sec-type="Etymology"><title>Etymology.</title><p>The epithet is an Aboriginal word meaning small; noun in apposition.</p></tp:treatment-sec><tp:treatment-sec><!--Section generated to contain objects referenced in tp:taxon-treatment.--><fig id="F1" position="float" orientation="portrait"><label>Figure 1.</label><caption><p>CReefs collecting sites in the Lizard Island region with names of major collecting sites. <bold>A</bold> Lizard Island group and nearby islands and reefs <bold>B</bold> Lizard Island group. LIRS = Lizard Island Research Station.</p></caption><graphic xmlns:xlink="http://www.w3.org/1999/xlink" xlink:href="zookeys-491-001-g001.jpg" position="float" orientation="portrait" xlink:type="simple" id="oo_40675.jpg"/></fig></tp:treatment-sec></tp:taxon-treatment>
