# Supplementary material for: Joeropsididae Nordenstam, 1933 (Crustacea, Isopoda, Asellota) from the Lizard Island region of the Great Barrier Reef, Queensland, Australia
Source: Zookeys. 2015 Mar 26;(491):1–62. doi: 10.3897/zookeys.491.4932 (PMC4389183; doi:10.3897/zookeys.491.4932)
Supplement: XML Treatment for Joeropsis panstikta [file zookeys.491.4932-treatment8.xml]

<!DOCTYPE tp:taxon-treatment
  PUBLIC "-//TaxonX//DTD Taxonomic Treatment Publishing DTD v0 20100105//EN" "tax-treatment-NSO.dtd">
<tp:taxon-treatment xmlns:tp="http://www.plazi.org/taxpub"><tp:treatment-meta><kwd-group><label>Taxon classification</label><kwd><named-content content-type="kingdom">Animalia</named-content></kwd><kwd><named-content content-type="order">Isopoda</named-content></kwd><kwd><named-content content-type="family">Joeropsididae</named-content></kwd></kwd-group><mixed-citation publication-type="journal"><person-group><name><surname>Bruce</surname><given-names>Niel L.</given-names></name></person-group><article-title><tp:taxon-name><tp:taxon-name-part taxon-name-part-type="family">Joeropsididae</tp:taxon-name-part></tp:taxon-name> Nordenstam, 1933 (<tp:taxon-name><tp:taxon-name-part taxon-name-part-type="subphylum">Crustacea</tp:taxon-name-part></tp:taxon-name>, <tp:taxon-name><tp:taxon-name-part taxon-name-part-type="order">Isopoda</tp:taxon-name-part></tp:taxon-name>, <tp:taxon-name><tp:taxon-name-part taxon-name-part-type="suborder">Asellota</tp:taxon-name-part></tp:taxon-name>) from the Lizard Island region of the Great Barrier Reef, Queensland, Australia</article-title><source>Zookeys</source><day>26</day><month>3</month><year>2015</year><volume>2015</volume><issue>491</issue><fpage>1</fpage><lpage>62</lpage><pub-id pub-id-type="doi">10.3897/zookeys.491.4932</pub-id></mixed-citation></tp:treatment-meta><tp:nomenclature><tp:taxon-name>
                        <tp:taxon-name-part taxon-name-part-type="genus">Joeropsis</tp:taxon-name-part>
                        <tp:taxon-name-part taxon-name-part-type="species">panstikta</tp:taxon-name-part>
                        <object-id xmlns:xlink="http://www.w3.org/1999/xlink" content-type="zoobank" xlink:type="simple">http://zoobank.org/A1F931ED-3628-4786-AF77-BAE879DE4C5C</object-id>
                    </tp:taxon-name><tp:taxon-status xmlns:xlink="http://www.w3.org/1999/xlink" xlink:type="simple">sp. n.</tp:taxon-status><xref ref-type="fig" rid="F17">Figs 17</xref><xref ref-type="fig" rid="F18">, 18</xref><xref ref-type="fig" rid="F19">, 19</xref><!--PageBreak--><!--PageBreak--></tp:nomenclature><tp:treatment-sec sec-type="Material"><title>Material.</title><p><italic>Holotype</italic>. ♂ (3.4 mm), Yonge Reef, <named-content xmlns:xlink="http://www.w3.org/1999/xlink" content-type="dwc:verbatimCoordinates" xlink:type="simple">14.60681°S, 145.6311°E</named-content>, 20 February 2009, outer reef front, dead coral, 30 m, stn LIZ09-15B, coll. S. Smith &amp; JC (MTQ W31276).</p><!--PageBreak--><p><italic>Paratypes</italic>. 7 ♂ (3.3, 3.3, 3.2 [dissected], 3.1 [dissected], 2.8 2.3, 2.1 mm), ♀ 4 (ovig. 3.2 [dissected], non-ovig. 2.9, 2.8, 2.1 mm) same data as holotype (MTQ W31277). 4 ♀ (ovig. 3.0), Yonge Reef, <named-content xmlns:xlink="http://www.w3.org/1999/xlink" content-type="dwc:verbatimCoordinates" xlink:type="simple">14.57972°S, 145.61010°E</named-content>, 20 April 2008, passage, dead <italic><tp:taxon-name><tp:taxon-name-part taxon-name-part-type="genus">Acropora</tp:taxon-name-part></tp:taxon-name></italic> head, 17 m, stn CGLI-046A, coll. MB-P (MTQ W13980). ♂ (2.4 mm), 2 ♀ (non-ovig. 3.4, 3.0 mm), Yonge Reef, <named-content xmlns:xlink="http://www.w3.org/1999/xlink" content-type="dwc:verbatimCoordinates" xlink:type="simple">14.61383 °S, 145.6182°E</named-content>, 18 February 2009, back reef, small coral rubble on sand, 15 m, stn LIZ09-10F, coll. MB-P &amp; NLB(MTQ W31278). ♀ (non-ovig. 3.4 mm), Hicks Reef, <named-content xmlns:xlink="http://www.w3.org/1999/xlink" content-type="dwc:verbatimCoordinates" xlink:type="simple">14.44803°S, 145.4992°E</named-content>, 21 February 2009, outer reef front, dead coral heads on reef edge, 5–7 m, LIZ09-16E, coll. NLB &amp; MB-P (MTQ W31279). 3 ♂ (3.3, 2.5, 2.3 mm), Hicks Reef, <named-content xmlns:xlink="http://www.w3.org/1999/xlink" content-type="dwc:verbatimCoordinates" xlink:type="simple">14.44803°S, 145.4992°E</named-content>, 21 February 2009, outer reef front, small rubble on sand, base of reef edge, 8 m, stn LIZ09-16F, coll. NLB &amp; MB-P (MTQ W31280). ♂ (3.3 mm), Day Reef, <named-content xmlns:xlink="http://www.w3.org/1999/xlink" content-type="dwc:verbatimCoordinates" xlink:type="simple">14.47503°S, 145.5366°E</named-content>, 22 February 2009, outer reef edge, coral rubble, 30 m, stn CWLI-050, coll. S. Smith (MTQ W31281). 16, not measured (♂ 3.2 mm [dissected]), Day Reef, <named-content xmlns:xlink="http://www.w3.org/1999/xlink" content-type="dwc:verbatimCoordinates" xlink:type="simple">14.48356°S, 145.5459°E</named-content>, 13 February 2009, outer reef, coral heads in gully, 10 m, LIZ09 04B, coll. MB-P (MTQ W31195).</p><!--PageBreak--><p><italic>Additional material</italic>. ♂ (2.7 mm), ♀ (ovig. 3.2, non-ovig. 3.3 mm), Day Reef, <named-content xmlns:xlink="http://www.w3.org/1999/xlink" content-type="dwc:verbatimCoordinates" xlink:type="simple">14.50239°S, 145.5089°E</named-content>, 21 February 2009, outer reef slope, large coral rubble, 30 m, stn CWLI048, coll. JC &amp; K. Mills (MTQ W34165). 9, not measured, Yonge Reef, <named-content xmlns:xlink="http://www.w3.org/1999/xlink" content-type="dwc:verbatimCoordinates" xlink:type="simple">14.62317°S, 145.6201°E</named-content>, 13 February 2009, reef pass, dead coral heads, 5 m, stn LIZ09-11A, coll. NLB &amp; MB-P (MTQ W31218). 1, not measured, Day Reef, <named-content xmlns:xlink="http://www.w3.org/1999/xlink" content-type="dwc:verbatimCoordinates" xlink:type="simple">14.47119 °S, 145.5297 °E</named-content>, 13 February 2009, outer reef, dead coral on vertical wall, 10–12 m, stn LIZ09-03A, coll. MB-P (MTQ W30465). 7, not measured, Day Reef, <named-content xmlns:xlink="http://www.w3.org/1999/xlink" content-type="dwc:verbatimCoordinates" xlink:type="simple">14.47119 °S, 145.5297 °E</named-content>, 13 February 2009, outer reef, coral rubble in cave on vertical wall, 10–12 m, stn LIZ09-03B, coll. MB-P (MTQ W30466). 7, not measured, Day Reef, <named-content xmlns:xlink="http://www.w3.org/1999/xlink" content-type="dwc:verbatimCoordinates" xlink:type="simple">14.50525°S, 145.5612°E</named-content>, 22 February 2009, outer reef front. coral rubble, 27–29 m, stn LIZ09-17A, coll. Shawn Smith &amp; JC (MTQ W31103). 1, not measured, Hicks Reef, <named-content xmlns:xlink="http://www.w3.org/1999/xlink" content-type="dwc:verbatimCoordinates" xlink:type="simple">14.44803°S, 145.4992°E</named-content>, 21 February 2009, outer reef front, dead coral heads on spur, 16 m, stn LIZ09-16D, coll. MB-P &amp; NLB (MTQ W31287). ♂ (3.0 mm), Day Reef, <named-content xmlns:xlink="http://www.w3.org/1999/xlink" content-type="dwc:verbatimCoordinates" xlink:type="simple">14.48539°S, 145.5464°E</named-content>, 19 February 2009, outer reef front, coral rubble in gully, 17 m, stn LIZ09-12F, coll. NLB &amp; MB-P (MTQ W31081). ♂, ♀ and half specimen (unmeasured) Hicks Reef, <named-content xmlns:xlink="http://www.w3.org/1999/xlink" content-type="dwc:verbatimCoordinates" xlink:type="simple">14.48051°S, 145.4873°E</named-content>, 14 February 2009,  outer reef, coral rubble, 2–18 m, stn CWLI-020, coll. C. Watson &amp; Kade Mills (MTQ W31382). ♂ (1.7 mm), Day Reef, <named-content xmlns:xlink="http://www.w3.org/1999/xlink" content-type="dwc:verbatimCoordinates" xlink:type="simple">14.48356°S, 145.5459°E</named-content>, 13 February 2009, outer reef, fine rubble, 10 m, stn LIZ09-04C, coll. MB-P (MTQ W31700). Juvenile, off Coconut Beach, Lizard Island, <named-content xmlns:xlink="http://www.w3.org/1999/xlink" content-type="dwc:verbatimCoordinates" xlink:type="simple">14.68441°S, 145.47197°E</named-content>, 17 February 2009, reef front., small rubble on sand between bommies, 4.5 m, stn LIZ09-09C, coll. NLB &amp; MB-P (MTQ W31285).</p></tp:treatment-sec><tp:treatment-sec sec-type="Description"><title>Description.</title><p><italic>Body</italic> 3.5 as long as greatest width, dorsal surfaces smooth, with few setae. <italic>Cephalon</italic> length 0.7 width, lateral margins weakly concave, smooth. <italic>Pseudorostrum</italic> 0.6 as long as proximal width, anterior margin rounded. <italic>Eyes</italic> sublateral, with 16 ommatidia, colour dark brown. <italic>Pereonites</italic> not compact, widely spaced, without dorsal carinae; <italic>tergite lateral margin</italic> subtruncate, lateral margins smooth; median keels on sternites 4–7, keels well developed. <italic>Pleotelson</italic> width 1.2 length; dorsal surface with weak and indistinct sub-lateral ridges, caudomedial lobe narrowly rounded; lateral margins weakly convex, each with 1–2 spines.</p><p><italic>Antenna 1</italic> with 7 articles; article 1 1.4 as long as wide, distolateral angle weakly lobed, not serrated, distomesial margin weakly serrate; article 2 0.6 as long as article 1, 1.4 as long as wide; lateral margins of articles 1 and 2 without cuticular scales; article 3 0.4 as long as article 2; article 4 0.9 as long as article 3; article 5 0.8 as long as article 3, 2.6 as long as proximal width, distally with 1 aesthetasc (further 2 short articles present). <italic>Antenna 2</italic> peduncle article 5 1.6 as long as articles 1–4 combined, 3.8 as long as article 3, 1.6 as long as wide, lateral margin convex, with prominent cuticular scales, mesial margin straight; article 6 2.1 as long as width, distally weakly expanded, distal width 1.9 proximal width, 0.7 as long as article 5, lateral margin with cuticular scales on distal one-third, mesial margin with 8 simple setae, distodorsal surface with few simple setae; flagellum with 8 articles, article 1 1.1 as long as peduncle article 6, 1.9 as long as combined lengths of remaining articles.</p><!--PageBreak--><!--PageBreak--><p><italic>Mandible palp</italic> article 2 with 3 long biserrate setae (terminally spatulate), article 3 with 9 long pectinate setae. Right incisor with symmetrical cusps, margins convex, distally acute; left mandible incisor similar to right incisor. <italic>Molar process</italic> distal half finely serrate. Right mandible spine row composed of 8 spines; divided by truncate lobe; left spine row without lacinoid spine. <italic>Maxilla</italic> 1 lateral lobe with 11 strongly serrate RS, and 2 simple RS; mesial lobe with 3 long, simple RS. <italic>Maxilla</italic> 2 lateral lobe with 4 long, curved, finely serrate setae; middle lobe with 4 long serrate setae, mesial lobe with 4 long simple setae and many long setules. <italic>Maxilliped endite</italic> 1.9 as long as greatest width, extending to distal margin of palp article 4, distal margin evenly rounded, mesially with 2 large serrations, with shallow distomesial concavity, with 4 mesial tubercular RS, distomesial margin with 3 coupling setae. <italic>Maxilliped palp</italic> article 2 3.7 as long as article 1, mesial lobe extending to distal margin of article 3, distomesial margin with 2 simple setae; article 3 0.5 as long as article 2, distomesial margin with 2 simple setae; article 4 4.0 as long as wide, mesial margin weakly concave, distally with 7 setae; article 5 0.2 as long as 4, with 4 terminal setae.</p><p><italic>Pereopod 1</italic> basis 3.0 as long as wide, superior margin with 1 simple seta; ischium 0.7 as long as basis, 3.4 as long as wide; merus 0.6 length of ischium, 2.1 as long as wide; carpus about 1.0 (0.95)as long as ischium, 4.2 as long as wide; propodus 4.2 as long as wide, superior margin 4 simple setae (and 1 distal penicillate seta); inferior margin with 4 acute RS, dactylus 0.3 as long as propodus, with 2 claws. Pereopods 2–7 sub-similar, more slender than pereopod 1, each with 3 claws. <italic>Pereopod 7</italic> basis 2.9 as long as wide; superior margin with 3 short simple setae; ischium 0.7 as long as basis, 2.8 as long as wide, superior margin with 2 simple setae, inferior distal angle without setae; merus 0.6 as long as ischium, 1.5 as long as wide, superodistal angle with 1 simple seta; carpus 0.9 as long as ischium, 3.9 as long as wide, inferior margin with 1 seta (distal three-quarters with cuticular scale-setae), superior distal angle with 1 prominent pappose seta; propodus 1.0 as long as ischium, 5.0 as long as wide, inferior margin with 5 acute RS, superior margin with 2 simple setae (and distal penicillate seta); dactylus 0.4 as long as propodus.</p><p><italic>Pleopod 1</italic> 2.4 as long as greatest width, lateral margin distally concave, apical lobe triangular, with long marginal setae, lateral margin stiff and slender setae, distolateral lobe acute, extending beyond distal margin. <italic>Pleopod 2</italic> protopod 2.4 as long as midwidth, lateral margin mid-half weakly convex, without setae, distal margin weakly concave, with long marginal cuticular scales, apex narrowly rounded; <italic>stylet</italic> in retracted position reaching apex. <italic>Pleopod 3</italic> endopod 1.3 midwidth (fused to protopod); exopod article 1 2.5 as long as wide, not extending to endopod apex, lateral margin weakly fringed with cuticular scale-setae; article 2 0.8 as long as article 1, lateral and mesial margins with long cuticular scale-setae (mesial only, lateral very weakly scaled).</p><p><italic>Uropod</italic> peduncle extending slightly beyond margin of pleotelson, mediodistal corner strongly produced and acute, distolateral margin 3 simple submarginal setae, mesial margin serrate. Exopod 0.6 as wide as endopod, 1.4 as long as wide, with 9 simple setae (3 long). Endopod 1.3 as long as wide, 0.4 as long as peduncle proximolateral margin, apex with 9 long simple setae.</p><p><bold>Female.</bold> <italic>Pleopod 2</italic> 1.3 as long as proximal width, lateral margins weakly convex, posterior margins sinuate (with cuticular scale-setae), apex with 2 sub-apical simple setae. Pleotelson lateral margins each with 7 teeth.</p></tp:treatment-sec><tp:treatment-sec sec-type="Colour pattern"><title>Colour pattern.</title><p>All pereonites with reddish-brown chromatophores; head with long and darker band of chromatophores occupying 77% of head length, anterior margin of head band weakly and evenly convex, posterior margin forming blunt triangle; pereonite 1 lateral margins clear, narrow marginal clear area on tergite lateral margin 2–4.</p></tp:treatment-sec><tp:treatment-sec sec-type="Size"><title>Size.</title><p>Males 2.1–3.4 mm (mean 2.9 mm, <italic>n</italic>=14); ovigerous females 3.0–3.2 mm (<italic>n</italic>=2), non-ovigerous females 2.1–3.4 mm (mean 2.9 mm, <italic>n</italic>=6).</p></tp:treatment-sec><tp:treatment-sec sec-type="Variation"><title>Variation.</title><p>Male pleotelson margin with 1 or 2 teeth only; females and small males usually with 7 teeth on each margin, with the anterior 2 or 3 teeth smaller than the posterior 3 or 4 teeth.</p><!--PageBreak--></tp:treatment-sec><tp:treatment-sec sec-type="Remarks"><title>Remarks.</title><p><italic><tp:taxon-name><tp:taxon-name-part taxon-name-part-type="genus">Joeropsis</tp:taxon-name-part> <tp:taxon-name-part taxon-name-part-type="species">panstikta</tp:taxon-name-part></tp:taxon-name></italic> sp. n. is common on the outer reefs of the northern Great Barrier Reef and is also one of the largest species present, reaching a size of 3.4 mm. The entire dorsum is covered by clustered reddish-brown chromatophores, with a darker brown head, and the colour pattern together with anteriorly rounded pseudorostrum and large size allows for identification of this species.</p><fig id="F17" position="float" orientation="portrait"><label>Figure 17.</label><caption><p><italic><tp:taxon-name><tp:taxon-name-part taxon-name-part-type="genus">Joeropsis</tp:taxon-name-part> <tp:taxon-name-part taxon-name-part-type="species">panstikta</tp:taxon-name-part></tp:taxon-name></italic> sp. n. <bold>A–C, I, J</bold> holotype; remainder male and female paratypes (3.1, 2.3 mm) MTQ W31277. <bold>A</bold> dorsal view <bold>B</bold> head, dorsal view <bold>C</bold> sternal carinae (sternites numbered) <bold>D</bold> pseudorostrum <bold>E</bold> female, pleotelson lateral margin <bold>F</bold> antenna 1 <bold>G</bold> antenna 2 <bold>H</bold> uropod <bold>I</bold> pleotelson, dorsal view <bold>J</bold> pleon, ventral view.</p></caption><graphic xmlns:xlink="http://www.w3.org/1999/xlink" xlink:href="zookeys-491-001-g017.jpg" position="float" orientation="portrait" xlink:type="simple" id="oo_40691.jpg"/></fig><fig id="F18" position="float" orientation="portrait"><label>Figure 18.</label><caption><p><italic><tp:taxon-name><tp:taxon-name-part taxon-name-part-type="genus">Joeropsis</tp:taxon-name-part> <tp:taxon-name-part taxon-name-part-type="species">panstikta</tp:taxon-name-part></tp:taxon-name></italic> sp. n. Male paratype (3.1 mm) MTQ W31277. <bold>A</bold> maxilliped <bold>B</bold> maxilla <bold>C</bold> maxillula <bold>D</bold> right mandible <bold>E</bold> left mandible <bold>F</bold> mandible palp <bold>G</bold> pereopod 7 <bold>H</bold> pereopod 1 <bold>I</bold> pereopod 1 dactylus.</p></caption><graphic xmlns:xlink="http://www.w3.org/1999/xlink" xlink:href="zookeys-491-001-g018.jpg" position="float" orientation="portrait" xlink:type="simple" id="oo_40692.jpg"/></fig><fig id="F19" position="float" orientation="portrait"><label>Figure 19.</label><caption><p><italic><tp:taxon-name><tp:taxon-name-part taxon-name-part-type="genus">Joeropsis</tp:taxon-name-part> <tp:taxon-name-part taxon-name-part-type="species">panstikta</tp:taxon-name-part></tp:taxon-name></italic> sp. n. <bold>A–C, F</bold> male paratype (3.1 mm) <bold>D, F, G</bold> female (3.0 mm) paratype; both MTQ W31277. <bold>A–E</bold> pleopods 1–5 respectively <bold>F</bold> pleopod 2 apex <bold>G</bold> female pleopod 2.</p></caption><graphic xmlns:xlink="http://www.w3.org/1999/xlink" xlink:href="zookeys-491-001-g019.jpg" position="float" orientation="portrait" xlink:type="simple" id="oo_40693.jpg"/></fig></tp:treatment-sec><tp:treatment-sec sec-type="Distribution"><title>Distribution.</title><p>Frequent at Hicks, Day and Yonge Reefs; once only at Coconut Beach, Lizard Island (Fig. <xref ref-type="fig" rid="F1">1</xref>); depths 5 to 30 metres.</p></tp:treatment-sec><tp:treatment-sec sec-type="Etymology"><title>Etymology.</title><p>The epithet is a contraction of the Greek ‘pantostikta’ (παντός+στικτο), meaning ‘spotted all over’.</p><!--PageBreak--></tp:treatment-sec><tp:treatment-sec><!--Section generated to contain objects referenced in tp:taxon-treatment.--><fig id="F1" position="float" orientation="portrait"><label>Figure 1.</label><caption><p>CReefs collecting sites in the Lizard Island region with names of major collecting sites. <bold>A</bold> Lizard Island group and nearby islands and reefs <bold>B</bold> Lizard Island group. LIRS = Lizard Island Research Station.</p></caption><graphic xmlns:xlink="http://www.w3.org/1999/xlink" xlink:href="zookeys-491-001-g001.jpg" position="float" orientation="portrait" xlink:type="simple" id="oo_40675.jpg"/></fig></tp:treatment-sec></tp:taxon-treatment>
