# Supplementary material for: Joeropsididae Nordenstam, 1933 (Crustacea, Isopoda, Asellota) from the Lizard Island region of the Great Barrier Reef, Queensland, Australia
Source: Zookeys. 2015 Mar 26;(491):1–62. doi: 10.3897/zookeys.491.4932 (PMC4389183; doi:10.3897/zookeys.491.4932)
Supplement: XML Treatment for Joeropsis varanus [file zookeys.491.4932-treatment11.xml]

<!DOCTYPE tp:taxon-treatment
  PUBLIC "-//TaxonX//DTD Taxonomic Treatment Publishing DTD v0 20100105//EN" "tax-treatment-NSO.dtd">
<tp:taxon-treatment xmlns:tp="http://www.plazi.org/taxpub"><tp:treatment-meta><kwd-group><label>Taxon classification</label><kwd><named-content content-type="kingdom">Animalia</named-content></kwd><kwd><named-content content-type="order">Isopoda</named-content></kwd><kwd><named-content content-type="family">Joeropsididae</named-content></kwd></kwd-group><mixed-citation publication-type="journal"><person-group><name><surname>Bruce</surname><given-names>Niel L.</given-names></name></person-group><article-title><tp:taxon-name><tp:taxon-name-part taxon-name-part-type="family">Joeropsididae</tp:taxon-name-part></tp:taxon-name> Nordenstam, 1933 (<tp:taxon-name><tp:taxon-name-part taxon-name-part-type="subphylum">Crustacea</tp:taxon-name-part></tp:taxon-name>, <tp:taxon-name><tp:taxon-name-part taxon-name-part-type="order">Isopoda</tp:taxon-name-part></tp:taxon-name>, <tp:taxon-name><tp:taxon-name-part taxon-name-part-type="suborder">Asellota</tp:taxon-name-part></tp:taxon-name>) from the Lizard Island region of the Great Barrier Reef, Queensland, Australia</article-title><source>Zookeys</source><day>26</day><month>3</month><year>2015</year><volume>2015</volume><issue>491</issue><fpage>1</fpage><lpage>62</lpage><pub-id pub-id-type="doi">10.3897/zookeys.491.4932</pub-id></mixed-citation></tp:treatment-meta><tp:nomenclature><tp:taxon-name>
                        <tp:taxon-name-part taxon-name-part-type="genus">Joeropsis</tp:taxon-name-part>
                        <tp:taxon-name-part taxon-name-part-type="species">varanus</tp:taxon-name-part>
                        <object-id xmlns:xlink="http://www.w3.org/1999/xlink" content-type="zoobank" xlink:type="simple">http://zoobank.org/00007DE5-065F-48C6-A702-545F2FA2DA8C</object-id>
                    </tp:taxon-name><tp:taxon-status xmlns:xlink="http://www.w3.org/1999/xlink" xlink:type="simple">sp. n.</tp:taxon-status><xref ref-type="fig" rid="F25">Figs 25</xref><xref ref-type="fig" rid="F26">, 26</xref><xref ref-type="fig" rid="F27">, 27</xref></tp:nomenclature><tp:treatment-sec sec-type="Material"><title>Material.</title><p><italic>Holotype</italic>. ♂ (3.0 mm), North Point, Lizard Island, <named-content xmlns:xlink="http://www.w3.org/1999/xlink" content-type="dwc:verbatimCoordinates" xlink:type="simple">14.64553°S, 145.45335°E</named-content>, 12 April 2008, compacted dead <italic><tp:taxon-name><tp:taxon-name-part taxon-name-part-type="genus">Acropora</tp:taxon-name-part></tp:taxon-name></italic>, 0.5 m, stn CGLI-20C, coll. NLB (MTQ W31921).</p><p><italic>Paratypes</italic>. ♂ (2.0 mm; dissected, two slides), Seabird Islet, Lizard Island, <named-content xmlns:xlink="http://www.w3.org/1999/xlink" content-type="dwc:verbatimCoordinates" xlink:type="simple">14.69497°S, 145.4657°E</named-content>, 23 February 2009, outer reef front, dead coral heads, 6–8 m, stn LIZ09-19B, coll. MB-P &amp; NLB (MTQ W31923). Juv. (1.3 mm), same data as holotype (MTQ W13976). Juv. (1.8 mm), same data as holotype (MTQ W31922).</p></tp:treatment-sec><tp:treatment-sec sec-type="Description"><title>Description.</title><p><italic>Body</italic> 3.1 as long as greatest width, dorsal surfaces smooth, without setae. <italic>Cephalon</italic> length 0.6 width, lateral margins evenly weakly convex, strongly serrate (anterior 4 teeth prominent). <italic>Pseudorostrum</italic> 0.6 as long as proximal width, anterior margin acute. <italic>Eyes</italic> sublateral, with ~18 ommatidia, colour dark brown. <italic>Pereonites</italic> compact, close to each other, without dorsal carinae; <italic>tergite lateral margin</italic> subtruncate, lateral margins smooth; median keels not observed. <italic>Pleotelson</italic> width 1.3 length; dorsal surface with single median and paired submedian low ridges, caudomedial lobe narrowly rounded; lateral margins convex, each with 8 spines (prominent).</p><p><italic>Antenna 1</italic> with 5 articles; article 1 1.2 as long as wide, distolateral angle not lobed, with serrations, distomesial margin not serrate; article 2 0.5 as long as article 1, 1.3 as long as wide; lateral margins of articles 1 and 2 without cuticular scales; article 3 0.6 as long as article 2; article 4 0.7 as long as article 3; article 5 1.2 as long as article 3, 2.0 as long as proximal width, distally with 2 aesthetascs (and 2 simple setae). <italic>Antenna 2</italic> peduncle article 5 1.3 as long as articles 1–4 combined, 4.3 as long as article 3, 1.8 as long as wide, lateral margin weakly convex, distally concave, with small cuticular scales, mesial margin weakly convex; article 6 1.2 as long as width, distally weakly expanded, distal width 1.8 proximal width, 0.5 as long as article 5, lateral margin without cuticular scales, mesial margin with 2 simple setae, distodorsal surface without setae; flagellum with 5 articles, article 1 0.8 as long as peduncle article 6, 1.2 as long as combined lengths of remaining articles.</p><p><italic>Mandible palp</italic> article 2 not observed. Right incisor with symmetrical cusps, margins convex, distally acute; left mandible incisor similar to right incisor. <italic>Molar process</italic> entirely smooth. Right mandible spine row composed of 8 spines; left mandible spine row composed of 9 spines, not divided by truncate lobe; without lacinoid spine. <italic>Maxilla 1</italic> lateral lobe with 12 strongly serrate RS, and 2 simple RS; mesial lobe with 3 long, simple RS. <italic>Maxilla 2</italic> lateral lobe with 4 long, curved, finely serrate setae; middle lobe with 4 long serrate setae, mesial lobe with 1 serrate and 3 long simple setae and many long setules. <italic>Maxilliped endite</italic> 2.1 as long as greatest width, extending to middle of palp article 4, distal margin evenly rounded, finely serrate (laterally), with shallow distomesial concavity, with 3 mesial tubercular RS (plus 1 triangular RS and one serrate RS at distomesial angle), distomesial margin with 4 coupling setae. <italic>Maxilliped palp</italic> article 2 2.6 as long as article 1, mesial lobe extending to mid-margin of article 3, distomesial margin with 3 simple setae; article 3 0.5 as long as article 2, distomesial margin with 1 simple seta; article 4 4.2 as long as wide, mesial margin straight, distally with 3 setae; article 5 0.2 as long as 4, with 5 terminal setae.</p><p><italic>Pereopod 1</italic> basis 3.2 as long as wide, superior margin with 1 simple seta; ischium 0.8 as long as basis, 3.1 as long as wide (superior margin with 3 stiff setae); merus 0.5 length of ischium, 1.8 as long as wide; carpus 1.1 as long as ischium, 5 as long as wide (inferior margin with 3 long stiff setae); propodus 5.2 as long as wide, superior margin 3 simple setae (and prominent penicillate seta at distal angle); inferior margin with 3 acute RS (distal three-quarters with cuticular scale-setae), dactylus 0.4 as long as propodus, with 2 claws. Pereopods 2–7 sub-similar, more slender than pereopod 1, each with 3 claws. <italic>Pereopod 7</italic> basis 3.7 as long as wide; superior margin with 1 short simple seta, inferior margin with 3 simple setae; ischium 0.7 as long as basis, 3 as long as wide, superior margin weakly convex at midpoint, with 2 simple setae, inferior distal margin with 1 seta; merus 0.7 as long as ischium, 1.7 as long as wide, superodistal angle with 2 simple setae, inferior margin with 2 simple setae; carpus 1.1 as long as ischium, 4.4 as long as wide, inferior margin with 5 simple setae, superior margin with 1 simples seta, distal angle with 1 prominent pappose seta; propodus 1.1 as long as ischium (1.13), 5.8 as long as wide, inferior margin with 3 acute RS, superior margin with 4 simple setae; dactylus 0.5 as long as propodus.</p><p><italic>Pleopod 1</italic> 1.9 as long as greatest width, lateral margin weakly concave, apical lobe narrowly rounded with strongly oblique mesial margin, with long marginal setae, lateral margin with slender setae, distolateral lobe acute, not extending to distal margin. <italic>Pleopod 2</italic> protopod 2.7 as long as midwidth, lateral margin mid-half weakly convex, without setae, distal margin weakly concave, with long marginal scales, apex narrowly rounded; <italic>stylet</italic> in retracted position reaching apex. <italic>Pleopod 3</italic> endopod 2.6 midwidth; exopod article 1 4.4 as long as wide, extending beyond apex, lateral margin densely fringed with cuticular scale-setae; article 2 0.4 as long as article 1, lateral and mesial margins with long cuticular scale-setae (lateral only).</p><!--PageBreak--><p><italic>Uropod</italic> peduncle extending slightly beyond margin of pleotelson, mediodistal corner strongly produced and acute, distolateral margin with 2 simple submarginal setae, mesial margin serrate. Exopod 0.5 as wide as endopod, 1.2 as long as wide, with 5 simple setae. Endopod 0.9 as long as wide, 0.3 as long as peduncle proximolateral margin, apex with 8 long simple setae.</p><p><bold>Female.</bold> No females present in material.</p></tp:treatment-sec><tp:treatment-sec sec-type="Colour pattern"><title>Colour pattern.</title><p>Head with narrow, brown band running between the eyes and to lateral margin, occupying 30% of head length. Pereonites and pleotelson clear in holotype, in smaller male paratype tergite lateral margin of pereonite 2 with chromatophores; in the juvenile (MTQ W31922) tergite lateral margin of pereonites 2, 4, 6, 7 and anterior of pleotelson with chromatophores.</p><!--PageBreak--></tp:treatment-sec><tp:treatment-sec sec-type="Size"><title>Size.</title><p>Adult males 2.0–3.0 mm.</p></tp:treatment-sec><tp:treatment-sec sec-type="Remarks"><title>Remarks.</title><p><italic><tp:taxon-name><tp:taxon-name-part taxon-name-part-type="genus">Joeropsis</tp:taxon-name-part> <tp:taxon-name-part taxon-name-part-type="species">varanus</tp:taxon-name-part></tp:taxon-name></italic> sp. n. may be identified by the short interocular head band, lateral margins of the head with strong serrations, pleotelson lateral margin with eight serrations and an acute pseudorostrum. The pereopods of <italic><tp:taxon-name><tp:taxon-name-part taxon-name-part-type="genus">Joeropsis</tp:taxon-name-part> <tp:taxon-name-part taxon-name-part-type="species">varanus</tp:taxon-name-part></tp:taxon-name></italic> are more slender than in many other species.</p><fig id="F25" position="float" orientation="portrait"><label>Figure 25.</label><caption><p><italic><tp:taxon-name><tp:taxon-name-part taxon-name-part-type="genus">Joeropsis</tp:taxon-name-part> <tp:taxon-name-part taxon-name-part-type="species">varanus</tp:taxon-name-part></tp:taxon-name></italic> sp. n. <bold>A, C</bold> holotype <bold>A</bold> dorsal view <bold>B</bold> dorsal view, immature (1.8 mm), coxal pattern, MTQ W31922; <bold>C</bold> head, dorsal view <bold>D–G</bold> male paratype (2.0 mm) MTQ W31923 <bold>D</bold> pleotelson lateral margin <bold>E</bold> antenna 1 <bold>F</bold> antenna 2 <bold>G</bold> uropod.</p></caption><graphic xmlns:xlink="http://www.w3.org/1999/xlink" xlink:href="zookeys-491-001-g025.jpg" position="float" orientation="portrait" xlink:type="simple" id="oo_40699.jpg"/></fig><fig id="F26" position="float" orientation="portrait"><label>Figure 26.</label><caption><p><italic><tp:taxon-name><tp:taxon-name-part taxon-name-part-type="genus">Joeropsis</tp:taxon-name-part> <tp:taxon-name-part taxon-name-part-type="species">varanus</tp:taxon-name-part></tp:taxon-name></italic> sp. n. All male paratype (2.0 mm) MTQ W31923. <bold>A</bold> maxilliped <bold>B</bold> maxilliped, superomesial margin <bold>C</bold> right maxilliped <bold>D</bold> left maxilliped, distomesial margin <bold>E</bold> maxillula <bold>F</bold> maxilla <bold>G</bold> right mandible <bold>H</bold> left mandible.</p></caption><graphic xmlns:xlink="http://www.w3.org/1999/xlink" xlink:href="zookeys-491-001-g026.jpg" position="float" orientation="portrait" xlink:type="simple" id="oo_40700.jpg"/></fig><fig id="F27" position="float" orientation="portrait"><label>Figure 27.</label><caption><p><italic><tp:taxon-name><tp:taxon-name-part taxon-name-part-type="genus">Joeropsis</tp:taxon-name-part> <tp:taxon-name-part taxon-name-part-type="species">varanus</tp:taxon-name-part></tp:taxon-name></italic> sp. n. All male paratype (2.0 mm) MTQ W31923. <bold>A</bold> pereopod 1 <bold>B</bold> pereopod 7 <bold>C–E</bold> pleopods 1–3 respectively <bold>F</bold> pleopod 5 <bold>G</bold> pleopod 4.</p></caption><graphic xmlns:xlink="http://www.w3.org/1999/xlink" xlink:href="zookeys-491-001-g027.jpg" position="float" orientation="portrait" xlink:type="simple" id="oo_40701.jpg"/></fig><!--PageBreak--></tp:treatment-sec><tp:treatment-sec sec-type="Distribution"><title>Distribution.</title><p>Fringing reef at North Point and Seabird Islet, Lizard Island (Fig. <xref ref-type="fig" rid="F1">1</xref>); intertidal to 8 metres.</p></tp:treatment-sec><tp:treatment-sec sec-type="Etymology"><title>Etymology.</title><p>The epithet is the genus name for the Sand Monitor, <italic><tp:taxon-name><tp:taxon-name-part taxon-name-part-type="genus">Varanus</tp:taxon-name-part> <tp:taxon-name-part taxon-name-part-type="species">gouldi</tp:taxon-name-part></tp:taxon-name></italic>, from which Lizard Island got its English name.</p></tp:treatment-sec><tp:treatment-sec><!--Section generated to contain objects referenced in tp:taxon-treatment.--><fig id="F1" position="float" orientation="portrait"><label>Figure 1.</label><caption><p>CReefs collecting sites in the Lizard Island region with names of major collecting sites. <bold>A</bold> Lizard Island group and nearby islands and reefs <bold>B</bold> Lizard Island group. LIRS = Lizard Island Research Station.</p></caption><graphic xmlns:xlink="http://www.w3.org/1999/xlink" xlink:href="zookeys-491-001-g001.jpg" position="float" orientation="portrait" xlink:type="simple" id="oo_40675.jpg"/></fig></tp:treatment-sec></tp:taxon-treatment>
