# Supplementary material for: Joeropsididae Nordenstam, 1933 (Crustacea, Isopoda, Asellota) from the Lizard Island region of the Great Barrier Reef, Queensland, Australia
Source: Zookeys. 2015 Mar 26;(491):1–62. doi: 10.3897/zookeys.491.4932 (PMC4389183; doi:10.3897/zookeys.491.4932)
Supplement: XML Treatment for Joeropsis wattora [file zookeys.491.4932-treatment12.xml]

<!DOCTYPE tp:taxon-treatment
  PUBLIC "-//TaxonX//DTD Taxonomic Treatment Publishing DTD v0 20100105//EN" "tax-treatment-NSO.dtd">
<tp:taxon-treatment xmlns:tp="http://www.plazi.org/taxpub"><tp:treatment-meta><kwd-group><label>Taxon classification</label><kwd><named-content content-type="kingdom">Animalia</named-content></kwd><kwd><named-content content-type="order">Isopoda</named-content></kwd><kwd><named-content content-type="family">Joeropsididae</named-content></kwd></kwd-group><mixed-citation publication-type="journal"><person-group><name><surname>Bruce</surname><given-names>Niel L.</given-names></name></person-group><article-title><tp:taxon-name><tp:taxon-name-part taxon-name-part-type="family">Joeropsididae</tp:taxon-name-part></tp:taxon-name> Nordenstam, 1933 (<tp:taxon-name><tp:taxon-name-part taxon-name-part-type="subphylum">Crustacea</tp:taxon-name-part></tp:taxon-name>, <tp:taxon-name><tp:taxon-name-part taxon-name-part-type="order">Isopoda</tp:taxon-name-part></tp:taxon-name>, <tp:taxon-name><tp:taxon-name-part taxon-name-part-type="suborder">Asellota</tp:taxon-name-part></tp:taxon-name>) from the Lizard Island region of the Great Barrier Reef, Queensland, Australia</article-title><source>Zookeys</source><day>26</day><month>3</month><year>2015</year><volume>2015</volume><issue>491</issue><fpage>1</fpage><lpage>62</lpage><pub-id pub-id-type="doi">10.3897/zookeys.491.4932</pub-id></mixed-citation></tp:treatment-meta><tp:nomenclature><tp:taxon-name>
                        <tp:taxon-name-part taxon-name-part-type="genus">Joeropsis</tp:taxon-name-part>
                        <tp:taxon-name-part taxon-name-part-type="species">wattora</tp:taxon-name-part>
                        <object-id xmlns:xlink="http://www.w3.org/1999/xlink" content-type="zoobank" xlink:type="simple">http://zoobank.org/096B65CB-3A76-48BA-98F3-4EF77FD55511</object-id>
                    </tp:taxon-name><tp:taxon-status xmlns:xlink="http://www.w3.org/1999/xlink" xlink:type="simple">sp. n.</tp:taxon-status><xref ref-type="fig" rid="F28">Figs 28</xref><xref ref-type="fig" rid="F29">, 29</xref><xref ref-type="fig" rid="F30">, 30</xref><!--PageBreak--><!--PageBreak--></tp:nomenclature><tp:treatment-sec sec-type="Material"><title>Material.</title><p><italic>Holotype</italic>. ♂ (2.2 mm), Lizard Island, <named-content xmlns:xlink="http://www.w3.org/1999/xlink" content-type="dwc:verbatimCoordinates" xlink:type="simple">14.6867°S, 145.4551°E</named-content>, 30 August 2010, 3 m, shallow lagoon, LI10-037, coll. I. Marin (MTQ W34019).</p><p><italic>Paratypes</italic>. ♂ (1.2 mm), off Palfrey Is, <named-content xmlns:xlink="http://www.w3.org/1999/xlink" content-type="dwc:verbatimCoordinates" xlink:type="simple">14.68687°S, 145.43764°E</named-content>, 16 April 2008, 7 m, hard, current swept bottom, CGLI-035, coll. MB-P (MTQ W13978). ♂ (1.6, imm 1.5 mm), ♀ (non-ovig. 2.2 [part dissected], 1.7 [dissected], 1.7, 1.6, 1.5 mm), same data as holotype (MTQ W32678).</p></tp:treatment-sec><tp:treatment-sec sec-type="Description"><title>Description.</title><p><italic>Body</italic> 4.6 as long as greatest width, dorsal surfaces finely granular, without setae. <italic>Cephalon</italic> length 0.8 width, lateral margins straight, smooth. <italic>Pseudorostrum</italic> 0.7 as long as proximal width, anterior margin narrowly truncate. <italic>Eyes</italic> sublateral, with 8–12 ommatidia, colour black. <italic>Pereonites</italic> not compact, widely spaced, without dorsal carinae; <italic>tergite lateral margin</italic> subtruncate, lateral margins smooth; median keels on sternites 5–7, keels well developed. <italic>Pleotelson</italic> width 1.1 length, dorsal surface with single median and paired submedian low ridges, caudomedial lobe broadly rounded; lateral margins weakly convex, each with 5 spines.</p><p><italic>Antenna 1</italic> with 6 articles; article 1 1.5 as long as wide, distolateral angle strongly lobed, strongly serrated, distomesial margin with single serration; article 2 0.6 as long as article 1, 1.4 as long as wide; lateral margins of articles 1 and 2 without cuticular scales; article 3 0.5 as long as article 2; article 4 0.9 as long as article 3; article 5 1.5 as long as article 3, 3.09 as long as proximal width, distally with 2 aesthetascs. <italic>Antenna 2</italic> peduncle article 5 1.8 as long as articles 1–4 combined, 3.7 as long as article 3, 2.6 as long as wide, lateral margin weakly convex, with small cuticular scales, mesial margin straight; article 6 1.4 as long as width, distally weakly expanded, distal width 1.9 proximal width, 0.6 as long as article 5, lateral margin without cuticular scales, mesial margin with 6 simple setae, distodorsal surface with scattered simple setae; flagellum with 6 articles, article 1 0.8 as long as peduncle article 6, 2 as long as combined lengths of remaining articles.</p><!--PageBreak--><p><italic>Mandible palp</italic> both damaged in dissections; right incisor with symmetrical cusps, margins convex, distally acute; left mandible incisor similar to right incisor. <italic>Molar process</italic> distal third finely serrate. Right mandible spine row composed of 8 spines; left mandible spine row composed of 9 spines, left mandible spine row divided by truncate lobe; without lacinoid spine. <italic>Maxilla 1</italic> lateral lobe with 10 strongly serrate RS, and 3 simple RS; mesial lobe with 4 long, simple RS. <italic>Maxilla 2</italic> lateral lobe with 4 long, curved, finely serrate setae (2 short, 2 long); middle lobe with 4 long serrate setae (2 short, 2 long), mesial lobe with 4 long simple setae and many long setules. <italic>Maxilliped endite</italic> 2.2 as long as greatest width, extending to middle of palp article 4, distal margin subtruncate, finely serrate, with shallow distomesial concavity, with 4 mesial tubercular RS, distomesial margin with 3 coupling setae. <italic>Maxilliped palp</italic> article 2 1.4 as long as article 1, mesial lobe extending to mid-margin of article 3, distomesial margin with 2 simple setae; article 3 0.7 as long as article 2, distomesial margin with 1 simple seta; article 4 5.4 as long as wide, mesial margin weakly concave, distally with 4 setae; article 5 0.2 as long as 4, with 8 terminal setae. <italic>Epipod</italic> 3.6 as long as basal width, distally acute; 1.1 as long as palp, 1.9 as long as endite.</p><!--PageBreak--><!--PageBreak--><p><italic>Pereopod 1</italic> basis 3.4 as long as wide, superior margin with 3 simple setae, inferior margin with 3 simple setae; ischium 0.7 as long as basis, 3.3 as long as wide superior margin with 1 simple seta, inferior margin with 2 simple setae; merus 0.6 length of ischium, 1.9 as long as wide superior margin with 1 simple seta, inferior margin with 1 simple seta and 1 submarginal simple seta; carpus 1.1 as long as ischium, 3.95 as long as wide, superior margin with 1 short simple seta, inferior margin with 4 simple seta; propodus 5.3 as long as wide, superior margin 2 simple setae (1 brush-tipped; distal angle only); inferior margin with 2 acute RS, dactylus 0.4 as long as propodus, with 2 claws. Pereopods 2–7 sub-similar, more slender than pereopod 1, each with 3 claws. <italic>Pereopod 7</italic> basis 3.4 as long as wide; superior margin with 5 short simple setae; ischium 0.8 as long as basis, 3.4 as long as wide, superior margin weakly convex at midpoint, superior margin with 2 simple setae, inferior distal angle with 0 setae (inferior margin with 2 setae); merus 0.6 as long as ischium, 1.9 as long as wide, superodistal angle with 1 simple seta (weak cuticular scales), inferior margin with 3 simple seta; carpus 0.9 as long as ischium, 4.8 as long as wide, inferior margin with 4 setae, superior distal angle with 3 simpee setae; propodus 1.1 as long as ischium, 6.3 as long as wide, inferior margin with 2 acute RS, superior margin with 3 simple setae and prominent pappose seta; dactylus 0.4 as long as propodus.</p><!--PageBreak--><p><italic>Pleopod 1</italic> 2.4 as long as greatest width, lateral margin strongly concave, apical lobe narrowly rounded, mesial margin weakly oblique, with long marginal setae, lateral margin with slender setae, distolateral lobe acute, not extending to distal margin. <italic>Pleopod 2</italic> protopod 2.6 as long as midwidth, lateral margin mid-half weakly convex, without setae, distal margin weakly concave, with long marginal cuticular scales, apex narrowly rounded; <italic>stylet</italic> in retracted position extending beyond apex.</p><p><italic>Uropod</italic> peduncle extending slightly beyond margin of pleotelson, mediodistal corner weakly produced and acute, distolateral margin 2 simple submarginal setae, mesial margin smooth. Exopod 0.8 as wide as endopod, 1.4 as long as wide, with 8 simple setae. Endopod 1.3 as long as wide, 0.4 as long as peduncle proximolateral margin, apex with 6 long simple setae.</p><p><bold>Female.</bold> Female dissection of pleopods failed.</p></tp:treatment-sec><tp:treatment-sec sec-type="Size"><title>Size.</title><p>Males 1.3–2.2 mm, mean 1.4 mm (<italic>n</italic>=3); non-ovigerous females 1.5–2.1 mm, mean 2.7 mm (<italic>n</italic>=5); all from the type series.</p></tp:treatment-sec><tp:treatment-sec sec-type="Remarks"><title>Remarks.</title><p>The colour pattern of <italic><tp:taxon-name><tp:taxon-name-part taxon-name-part-type="genus">Joeropsis</tp:taxon-name-part> <tp:taxon-name-part taxon-name-part-type="species">wattora</tp:taxon-name-part></tp:taxon-name></italic> sp. n. is closely similar to species such as <italic><tp:taxon-name><tp:taxon-name-part taxon-name-part-type="genus">Joeropsis</tp:taxon-name-part> <tp:taxon-name-part taxon-name-part-type="species">makrogenys</tp:taxon-name-part></tp:taxon-name></italic> sp. n. and <italic><tp:taxon-name><tp:taxon-name-part taxon-name-part-type="genus">Joeropsis</tp:taxon-name-part> <tp:taxon-name-part taxon-name-part-type="species">sandybrucei</tp:taxon-name-part></tp:taxon-name></italic>, both with a wide, dark brown head band. <italic><tp:taxon-name><tp:taxon-name-part taxon-name-part-type="genus">Joeropsis</tp:taxon-name-part> <tp:taxon-name-part taxon-name-part-type="species">wattora</tp:taxon-name-part></tp:taxon-name></italic> can be identified by the elongate body (4.7 as long as wide) with widely spaced pereonites, anteriorly narrowed pseudorostrum (the pseudorostrum is anteriorly concave in both <italic><tp:taxon-name><tp:taxon-name-part taxon-name-part-type="genus">Joeropsis</tp:taxon-name-part> <tp:taxon-name-part taxon-name-part-type="species">makrogenys</tp:taxon-name-part></tp:taxon-name></italic> sp. n. and <italic><tp:taxon-name><tp:taxon-name-part taxon-name-part-type="genus">Joeropsis</tp:taxon-name-part> <tp:taxon-name-part taxon-name-part-type="species">sandybrucei</tp:taxon-name-part></tp:taxon-name></italic>) and the small size (mean adult length 1.6 mm).</p><fig id="F28" position="float" orientation="portrait"><label>Figure 28.</label><caption><p><italic><tp:taxon-name><tp:taxon-name-part taxon-name-part-type="genus">Joeropsis</tp:taxon-name-part> <tp:taxon-name-part taxon-name-part-type="species">wattora</tp:taxon-name-part></tp:taxon-name></italic> sp. n. <bold>A, B</bold> holotype; <bold>C</bold> paratype (2.2 mm), <bold>D, E</bold> female paratype (1.7 mm) MTQ W32678. <bold>A</bold> dorsal view <bold>B</bold> pseudorostrum <bold>C</bold> pleotelson lateral margin <bold>D</bold> antenna 1 <bold>E</bold> antenna 2.</p></caption><graphic xmlns:xlink="http://www.w3.org/1999/xlink" xlink:href="zookeys-491-001-g028.jpg" position="float" orientation="portrait" xlink:type="simple" id="oo_40702.jpg"/></fig><fig id="F29" position="float" orientation="portrait"><label>Figure 29.</label><caption><p><italic><tp:taxon-name><tp:taxon-name-part taxon-name-part-type="genus">Joeropsis</tp:taxon-name-part> <tp:taxon-name-part taxon-name-part-type="species">wattora</tp:taxon-name-part></tp:taxon-name></italic> sp. n. Female paratype (1.7 mm) MTQ W32678. <bold>A</bold> maxilliped <bold>B</bold> maxilliped endite, distomesial margin <bold>C</bold> maxillula <bold>D</bold> maxilla <bold>E</bold> left mandible <bold>F</bold> right mandible <bold>G</bold> pleopod 2.</p></caption><graphic xmlns:xlink="http://www.w3.org/1999/xlink" xlink:href="zookeys-491-001-g029.jpg" position="float" orientation="portrait" xlink:type="simple" id="oo_40703.jpg"/></fig><fig id="F30" position="float" orientation="portrait"><label>Figure 30.</label><caption><p><italic><tp:taxon-name><tp:taxon-name-part taxon-name-part-type="genus">Joeropsis</tp:taxon-name-part> <tp:taxon-name-part taxon-name-part-type="species">wattora</tp:taxon-name-part></tp:taxon-name></italic> sp. n. <bold>A–D</bold> female paratype (2.2 mm) MTQ W32678 <bold>E, F</bold> holotype. <bold>A</bold> pereopod 1 <bold>B</bold> pereopod 1 dactylus <bold>C</bold> pereopod 7 <bold>D</bold> pereopod 7 dactylus <bold>E</bold> pleopod 1 pleopod 1 apex.</p></caption><graphic xmlns:xlink="http://www.w3.org/1999/xlink" xlink:href="zookeys-491-001-g030.jpg" position="float" orientation="portrait" xlink:type="simple" id="oo_40704.jpg"/></fig></tp:treatment-sec><tp:treatment-sec sec-type="Variation"><title>Variation.</title><p>Pleotelson spines range from 3 to 5 per margin, with large specimens having 3 or 4 spines.</p></tp:treatment-sec><tp:treatment-sec sec-type="Distribution"><title>Distribution.</title><p>Lizard Island lagoon and off Palfrey Island, Lizard Island Group (Fig. <xref ref-type="fig" rid="F1">1</xref>); 3–7 metres.</p></tp:treatment-sec><tp:treatment-sec sec-type="Etymology"><title>Etymology.</title><p>The epithet wattora is an Aboriginal word meaning long, in the sense of elongate; noun in apposition.</p></tp:treatment-sec><tp:treatment-sec><!--Section generated to contain objects referenced in tp:taxon-treatment.--><fig id="F1" position="float" orientation="portrait"><label>Figure 1.</label><caption><p>CReefs collecting sites in the Lizard Island region with names of major collecting sites. <bold>A</bold> Lizard Island group and nearby islands and reefs <bold>B</bold> Lizard Island group. LIRS = Lizard Island Research Station.</p></caption><graphic xmlns:xlink="http://www.w3.org/1999/xlink" xlink:href="zookeys-491-001-g001.jpg" position="float" orientation="portrait" xlink:type="simple" id="oo_40675.jpg"/></fig></tp:treatment-sec></tp:taxon-treatment>
