# Supplementary material for: Joeropsididae Nordenstam, 1933 (Crustacea, Isopoda, Asellota) from the Lizard Island region of the Great Barrier Reef, Queensland, Australia
Source: Zookeys. 2015 Mar 26;(491):1–62. doi: 10.3897/zookeys.491.4932 (PMC4389183; doi:10.3897/zookeys.491.4932)
Supplement: XML Treatment for Joeropsis sp. 15 [file zookeys.491.4932-treatment16.xml]

<!DOCTYPE tp:taxon-treatment
  PUBLIC "-//TaxonX//DTD Taxonomic Treatment Publishing DTD v0 20100105//EN" "tax-treatment-NSO.dtd">
<tp:taxon-treatment xmlns:tp="http://www.plazi.org/taxpub"><tp:treatment-meta><kwd-group><label>Taxon classification</label><kwd><named-content content-type="kingdom">Animalia</named-content></kwd><kwd><named-content content-type="order">Isopoda</named-content></kwd><kwd><named-content content-type="family">Joeropsididae</named-content></kwd></kwd-group><mixed-citation publication-type="journal"><person-group><name><surname>Bruce</surname><given-names>Niel L.</given-names></name></person-group><article-title><tp:taxon-name><tp:taxon-name-part taxon-name-part-type="family">Joeropsididae</tp:taxon-name-part></tp:taxon-name> Nordenstam, 1933 (<tp:taxon-name><tp:taxon-name-part taxon-name-part-type="subphylum">Crustacea</tp:taxon-name-part></tp:taxon-name>, <tp:taxon-name><tp:taxon-name-part taxon-name-part-type="order">Isopoda</tp:taxon-name-part></tp:taxon-name>, <tp:taxon-name><tp:taxon-name-part taxon-name-part-type="suborder">Asellota</tp:taxon-name-part></tp:taxon-name>) from the Lizard Island region of the Great Barrier Reef, Queensland, Australia</article-title><source>Zookeys</source><day>26</day><month>3</month><year>2015</year><volume>2015</volume><issue>491</issue><fpage>1</fpage><lpage>62</lpage><pub-id pub-id-type="doi">10.3897/zookeys.491.4932</pub-id></mixed-citation></tp:treatment-meta><tp:nomenclature><tp:taxon-name>
                            <tp:taxon-name-part taxon-name-part-type="genus">Joeropsis</tp:taxon-name-part>
                            <tp:taxon-name-part taxon-name-part-type="species">sp. 15</tp:taxon-name-part>
                        </tp:taxon-name></tp:nomenclature><tp:treatment-sec sec-type="Material"><title>Material.</title><p>♂ (3.0 mm), Day Reef, <named-content xmlns:xlink="http://www.w3.org/1999/xlink" content-type="dwc:verbatimCoordinates" xlink:type="simple">14.47045°S, 145.52840°E</named-content>, 5 September 2010, outer reef, dead corals, 17 m, LI10-077B, coll. CB (MTQ W32849). ♀ (non-ovig. 2.0 mm), Day Reef, <named-content xmlns:xlink="http://www.w3.org/1999/xlink" content-type="dwc:verbatimCoordinates" xlink:type="simple">14.47045°S, 145.52840°E</named-content>, 5 September 2010, 17 m, outer reef, dead coral heads, LI10-077B, coll. CB (MTQ 34023).</p></tp:treatment-sec><tp:treatment-sec sec-type="Remarks"><title>Remarks.</title><p>A relatively large species, with a prominent, posteriorly acute keel on sternite 7 that extends posteriorly over pleopods in both the male and female specimen. The male has a short diffuse head band, and weak mottling on the tergite lateral margin of pereonites 2, 5 and 7, laterally on pereonite 7 and very lightly at anterolateral angles of the pleotelson. The female pleopod 2 differs from other species in having a distinct subterminal inflection to the lateral margins. The pseudorostrum is anteriorly concave. The male specimen lacks antenna.</p><!--PageBreak--></tp:treatment-sec></tp:taxon-treatment>
